# Supplementary material for: Establishment of a new genus, Brephallus Wang et al., gen. nov. (Blattodea, Blaberidae, Epilamprinae) based on two species from Pseudophoraspis, with details of polymorphism in species of Pseudophoraspis
Source: Zookeys. 2018 Sep 19;(785):117–31. doi: 10.3897/zookeys.785.26565 (PMC6160838; doi:10.3897/zookeys.785.26565)
Supplement: XML Treatment for Brephallus [file zookeys.785.26565-treatment1.xml]

<!DOCTYPE tp:taxon-treatment
  PUBLIC "-//TaxonX//DTD Taxonomic Treatment Publishing DTD v0 20100105//EN" "tax-treatment-NSO.dtd">
<tp:taxon-treatment xmlns:tp="http://www.plazi.org/taxpub"><tp:treatment-meta><kwd-group><label>Taxon classification</label><kwd><named-content xmlns:xlink="http://www.w3.org/1999/xlink" content-type="kingdom">Animalia</named-content></kwd><kwd><named-content xmlns:xlink="http://www.w3.org/1999/xlink" content-type="order">Blattodea</named-content></kwd><kwd><named-content xmlns:xlink="http://www.w3.org/1999/xlink" content-type="family">Blaberidae</named-content></kwd></kwd-group><mixed-citation publication-type="journal"><person-group><name><surname>Wang</surname><given-names>Zhenzhen</given-names></name><name><surname>Zhao</surname><given-names>Qiongyao</given-names></name><name><surname>Li</surname><given-names>Weijun</given-names></name><name><surname>Che</surname><given-names>Yanli</given-names></name><name><surname>Wang</surname><given-names>Zongqing</given-names></name></person-group><article-title>Establishment of a new genus, <italic><tp:taxon-name><tp:taxon-name-part taxon-name-part-type="genus" reg="Brephallus">Brephallus</tp:taxon-name-part></tp:taxon-name></italic> Wang et al., gen. nov. (<tp:taxon-name><tp:taxon-name-part taxon-name-part-type="order">Blattodea</tp:taxon-name-part></tp:taxon-name>, <tp:taxon-name><tp:taxon-name-part taxon-name-part-type="family">Blaberidae</tp:taxon-name-part></tp:taxon-name>, <tp:taxon-name><tp:taxon-name-part taxon-name-part-type="subfamily">Epilamprinae</tp:taxon-name-part></tp:taxon-name>) based on two species from <italic><tp:taxon-name><tp:taxon-name-part taxon-name-part-type="genus" reg="Pseudophoraspis">Pseudophoraspis</tp:taxon-name-part></tp:taxon-name></italic>, with details of polymorphism in species of <italic><tp:taxon-name><tp:taxon-name-part taxon-name-part-type="genus" reg="Pseudophoraspis">Pseudophoraspis</tp:taxon-name-part></tp:taxon-name></italic></article-title><source>Zookeys</source><day>19</day><month>9</month><year>2018</year><volume>2018</volume><issue>785</issue><fpage>117</fpage><lpage>131</lpage><pub-id pub-id-type="doi">10.3897/zookeys.785.26565</pub-id></mixed-citation></tp:treatment-meta><tp:nomenclature><label>Genus</label><tp:taxon-name>
              <tp:taxon-name-part taxon-name-part-type="genus" reg="Brephallus">Brephallus</tp:taxon-name-part>
              <object-id xmlns:xlink="http://www.w3.org/1999/xlink" content-type="zoobank" xlink:type="simple">http://zoobank.org/6023C59C-4D25-4730-9FB1-90FEAA7CD51F</object-id>
            </tp:taxon-name><tp:taxon-status xmlns:xlink="http://www.w3.org/1999/xlink" xlink:type="simple">gen. n.</tp:taxon-status><xref ref-type="fig" rid="F2">Figures 2A–F</xref><xref ref-type="fig" rid="F3">, 3F–G</xref><xref ref-type="fig" rid="F4">, 4D–E</xref><xref ref-type="fig" rid="F4">, 4G</xref><xref ref-type="fig" rid="F5">, 5G–H</xref></tp:nomenclature><tp:treatment-sec sec-type="Species included" id="SECID0EY6AE"><title>Species included.</title><p><italic><tp:taxon-name><tp:taxon-name-part taxon-name-part-type="genus" reg="Brephallus">Brephallus</tp:taxon-name-part><tp:taxon-name-part taxon-name-part-type="species" reg="fruhstorferi">fruhstorferi</tp:taxon-name-part></tp:taxon-name></italic> (Shelford, 1910), comb. n., <italic><tp:taxon-name><tp:taxon-name-part taxon-name-part-type="genus" reg="Brephallus">Brephallus</tp:taxon-name-part><tp:taxon-name-part taxon-name-part-type="species" reg="tramlapensis">tramlapensis</tp:taxon-name-part></tp:taxon-name></italic> (Anisyutkin, 1999), comb. n.</p></tp:treatment-sec><tp:treatment-sec sec-type="type species" id="SECID0EVAAG"><title>Type species.</title><p><italic><tp:taxon-name><tp:taxon-name-part taxon-name-part-type="genus" reg="Pseudophoraspis">Pseudophoraspis</tp:taxon-name-part><tp:taxon-name-part taxon-name-part-type="species" reg="fruhstorferi">fruhstorferi</tp:taxon-name-part></tp:taxon-name></italic> Shelford, 1910, by present designation.</p></tp:treatment-sec><tp:treatment-sec sec-type="Generic diagnosis" id="SECID0EGBAG"><title>Generic diagnosis.</title><p>Coloration brownish yellow. Pronotum smooth, completely covering vertex, anterior margin curved and posterior margin obtusely produced. Tegmina and wings fully developed in both sexes, entirely covering abdomen, tegmina about twice as long as broad, apices rounded (Figure <xref ref-type="fig" rid="F2">2A–F</xref>). Hind metatarsus shorter than succeeding tarsal segments combined, with two equal rows of spines along most of its length, 2<sup>nd</sup>–4<sup>th</sup> segments with large euplantulae. Supra-anal plate and hypandrium nearly symmetrical, posterior margin emarginate near mid-line (Figure <xref ref-type="fig" rid="F4">4G</xref>).</p><fig id="F2" position="float" orientation="portrait"><label>Figure 2.</label><caption><p><bold>A–D</bold><italic><tp:taxon-name><tp:taxon-name-part taxon-name-part-type="genus" reg="Brephallus">Brephallus</tp:taxon-name-part><tp:taxon-name-part taxon-name-part-type="species" reg="fruhstorferi">fruhstorferi</tp:taxon-name-part></tp:taxon-name></italic> (Shelford, 1910) <bold>comb. nov.</bold> (male <bold>A–B</bold> female <bold>C–D</bold>) <bold>E–F</bold><italic><tp:taxon-name><tp:taxon-name-part taxon-name-part-type="genus" reg="Brephallus">Brephallus</tp:taxon-name-part><tp:taxon-name-part taxon-name-part-type="species" reg="tramlapensis">tramlapensis</tp:taxon-name-part></tp:taxon-name></italic> (Anisyutkin, 1999) <bold>comb. nov.</bold> (male) <bold>G–J</bold><italic><tp:taxon-name><tp:taxon-name-part taxon-name-part-type="genus" reg="Pseudophoraspis">P.</tp:taxon-name-part><tp:taxon-name-part taxon-name-part-type="species" reg="recurvata">recurvata</tp:taxon-name-part></tp:taxon-name></italic> (male <bold>G–H</bold> female <bold>I–J</bold>) <bold>K–N</bold><italic><tp:taxon-name><tp:taxon-name-part taxon-name-part-type="genus" reg="Pseudophoraspis">P.</tp:taxon-name-part><tp:taxon-name-part taxon-name-part-type="species" reg="clavellata">clavellata</tp:taxon-name-part></tp:taxon-name></italic> (male <bold>K–L</bold> female <bold>M–N</bold>) <bold>O–R</bold><italic><tp:taxon-name><tp:taxon-name-part taxon-name-part-type="genus" reg="Pseudophoraspis">P.</tp:taxon-name-part><tp:taxon-name-part taxon-name-part-type="species" reg="kabakovi">kabakovi</tp:taxon-name-part></tp:taxon-name></italic> (male <bold>O–P</bold> female <bold>Q–R</bold>). Scale bars = 10 mm (<bold>A–F</bold>) Scale bars = 5 mm (<bold>G–R</bold>).</p></caption><graphic xmlns:xlink="http://www.w3.org/1999/xlink" xlink:href="zookeys-785-117-g002.jpg" position="float" orientation="portrait" xlink:type="simple" id="oo_229765.jpg"/></fig><p>Male genitalia (Figure <xref ref-type="fig" rid="F4">4D–E</xref>). Right phallomere similar to that in <italic><tp:taxon-name><tp:taxon-name-part taxon-name-part-type="genus" reg="Morphna">Morphna</tp:taxon-name-part></tp:taxon-name></italic>, <italic><tp:taxon-name><tp:taxon-name-part taxon-name-part-type="genus" reg="Opisthoplatia">Opisthoplatia</tp:taxon-name-part></tp:taxon-name></italic>, and <italic><tp:taxon-name><tp:taxon-name-part taxon-name-part-type="genus" reg="Rhabdoblatta">Rhabdoblatta</tp:taxon-name-part></tp:taxon-name></italic> with well-developed caudal part of sclerite R1T subrectangular in shape, R2 rounded, R3 well developed, widened caudally and fused with R5. Sclerite L2D similar to <italic><tp:taxon-name><tp:taxon-name-part taxon-name-part-type="genus" reg="Rhabdoblatta">Rhabdoblatta</tp:taxon-name-part></tp:taxon-name></italic>, divided into basal and apical parts, basal part rod-like, apical part more or less rounded, cap-shaped, but with more bristles. Sclerite L3 with terminal rectangular apex pointed and folded, scattered with bristles.</p><p>The new genus differs from other genera of <tp:taxon-name><tp:taxon-name-part taxon-name-part-type="subfamily">Epilamprinae</tp:taxon-name-part></tp:taxon-name> as follows: 1) male tegmina about twice as long as broad (Figure <xref ref-type="fig" rid="F2">2A, E</xref>); 2) facial part of head with large brown spot from ocellus to clypeus, basal margin of ocellus with brown spot (Figure <xref ref-type="fig" rid="F2">2B, D, F</xref>); 3) one third of radius vein of tegmen from base yellowish white (Figure <xref ref-type="fig" rid="F2">2A, C, E</xref>); 4) sclerite L3 with terminal rectangular, apex pointed (Figure <xref ref-type="fig" rid="F4">4D–E</xref>).</p></tp:treatment-sec><tp:treatment-sec sec-type="etymology" id="SECID0EXGAG"><title>Etymology:</title><p>We propose the name <italic><tp:taxon-name><tp:taxon-name-part taxon-name-part-type="genus" reg="Brephallus">Brephallus</tp:taxon-name-part></tp:taxon-name></italic>, based on the composition of two Latin words (“<italic>brevis</italic>” and “<italic>phallus</italic>”) meaning “short phallomere”, in reference to the short L2D sclerite of the male genitalia.</p></tp:treatment-sec><tp:treatment-sec sec-type="remarks" id="SECID0EIHAG"><title>Remarks.</title><p>This genus differs from <italic><tp:taxon-name><tp:taxon-name-part taxon-name-part-type="genus" reg="Pseudophoraspis">Pseudophoraspis</tp:taxon-name-part></tp:taxon-name></italic> in the apical part of sclerite L2D without a well-developed apical outgrowth. Meanwhile, the mean sequence divergence among species of <italic><tp:taxon-name><tp:taxon-name-part taxon-name-part-type="genus" reg="Brephallus">Brephallus</tp:taxon-name-part></tp:taxon-name></italic> and <italic><tp:taxon-name><tp:taxon-name-part taxon-name-part-type="genus" reg="Pseudophoraspis">Pseudophoraspis</tp:taxon-name-part></tp:taxon-name></italic> ranged from 15.2% to 18.8%, larger than that of congeners (Table <xref ref-type="table" rid="T4">4</xref>). Although <italic><tp:taxon-name><tp:taxon-name-part taxon-name-part-type="genus" reg="Brephallus">Brephallus</tp:taxon-name-part><tp:taxon-name-part taxon-name-part-type="species" reg="fruhstorferi">fruhstorferi</tp:taxon-name-part></tp:taxon-name></italic> and <italic><tp:taxon-name><tp:taxon-name-part taxon-name-part-type="genus" reg="Brephallus">B.</tp:taxon-name-part><tp:taxon-name-part taxon-name-part-type="species" reg="tramlapensis">tramlapensis</tp:taxon-name-part></tp:taxon-name></italic> only have the mean interspecific genetic distance of 4.1% (Table <xref ref-type="table" rid="T4">4</xref>) between them, they show distinct morphological differences as follows: 1) mid-abdomen of <italic><tp:taxon-name><tp:taxon-name-part taxon-name-part-type="genus" reg="Brephallus">B.</tp:taxon-name-part><tp:taxon-name-part taxon-name-part-type="species" reg="tramlapensis">tramlapensis</tp:taxon-name-part></tp:taxon-name></italic> (Anisyutkin, 1999) has two brown stripes while <italic><tp:taxon-name><tp:taxon-name-part taxon-name-part-type="genus" reg="Brephallus">B.</tp:taxon-name-part><tp:taxon-name-part taxon-name-part-type="species" reg="fruhstorferi">fruhstorferi</tp:taxon-name-part></tp:taxon-name></italic> (Shelford, 1910) lacks stripes (Figure <xref ref-type="fig" rid="F2">2A–F</xref>); and 2) the apical part of sclerite L2D of <italic><tp:taxon-name><tp:taxon-name-part taxon-name-part-type="genus" reg="Brephallus">B.</tp:taxon-name-part><tp:taxon-name-part taxon-name-part-type="species" reg="tramlapensis">tramlapensis</tp:taxon-name-part></tp:taxon-name></italic> (Anisyutkin, 1999) is large and long, with a protrusion in the middle (Figure <xref ref-type="fig" rid="F4">4E</xref>) while in <italic><tp:taxon-name><tp:taxon-name-part taxon-name-part-type="genus" reg="Brephallus">B.</tp:taxon-name-part><tp:taxon-name-part taxon-name-part-type="species" reg="fruhstorferi">fruhstorferi</tp:taxon-name-part></tp:taxon-name></italic> (Shelford, 1910) it is short, without a protrusion in the middle (Figure <xref ref-type="fig" rid="F4">4D</xref>).</p></tp:treatment-sec><tp:treatment-sec><!--Section generated to contain objects referenced in tp:taxon-treatment.--><fig id="F3" position="float" orientation="portrait"><label>Figure 3.</label><caption><p><bold>A–B</bold><italic><tp:taxon-name><tp:taxon-name-part taxon-name-part-type="genus" reg="Pseudophoraspis">P.</tp:taxon-name-part><tp:taxon-name-part taxon-name-part-type="species" reg="kabakovi">kabakovi</tp:taxon-name-part></tp:taxon-name></italic> (nymph) scale bars = 5 mm <bold>C–D</bold><italic><tp:taxon-name><tp:taxon-name-part taxon-name-part-type="genus" reg="Pseudophoraspis">P.</tp:taxon-name-part><tp:taxon-name-part taxon-name-part-type="species" reg="clavellata">clavellata</tp:taxon-name-part></tp:taxon-name></italic> (nymph) <bold>E</bold> abdomen of female of <italic><tp:taxon-name><tp:taxon-name-part taxon-name-part-type="genus" reg="Pseudophoraspis">P.</tp:taxon-name-part><tp:taxon-name-part taxon-name-part-type="species" reg="clavellata">clavellata</tp:taxon-name-part></tp:taxon-name></italic><bold>F–G</bold><italic><tp:taxon-name><tp:taxon-name-part taxon-name-part-type="genus" reg="Brephallus">Brephallus</tp:taxon-name-part><tp:taxon-name-part taxon-name-part-type="species" reg="fruhstorferi">fruhstorferi</tp:taxon-name-part></tp:taxon-name></italic> (Shelford, 1910) <bold>comb. nov.</bold> (nymph).</p></caption><graphic xmlns:xlink="http://www.w3.org/1999/xlink" xlink:href="zookeys-785-117-g003.jpg" position="float" orientation="portrait" xlink:type="simple" id="oo_229766.jpg"/></fig><fig id="F4" position="float" orientation="portrait"><label>Figure 4.</label><caption><p>Male genitalia of <italic><tp:taxon-name><tp:taxon-name-part taxon-name-part-type="genus" reg="Pseudophoraspis">Pseudophoraspis</tp:taxon-name-part></tp:taxon-name></italic> and <italic><tp:taxon-name><tp:taxon-name-part taxon-name-part-type="genus" reg="Brephallus">Brephallus</tp:taxon-name-part></tp:taxon-name></italic> Wang et al., <bold>gen. nov. A</bold><italic><tp:taxon-name><tp:taxon-name-part taxon-name-part-type="genus" reg="Pseudophoraspis">P.</tp:taxon-name-part><tp:taxon-name-part taxon-name-part-type="species" reg="recurvata">recurvata</tp:taxon-name-part></tp:taxon-name></italic><bold>B</bold><italic><tp:taxon-name><tp:taxon-name-part taxon-name-part-type="genus" reg="Pseudophoraspis">P.</tp:taxon-name-part><tp:taxon-name-part taxon-name-part-type="species" reg="clavellata">clavellata</tp:taxon-name-part></tp:taxon-name></italic><bold>C</bold><italic><tp:taxon-name><tp:taxon-name-part taxon-name-part-type="genus" reg="Pseudophoraspis">P.</tp:taxon-name-part><tp:taxon-name-part taxon-name-part-type="species" reg="kabakovi">kabakovi</tp:taxon-name-part></tp:taxon-name></italic><bold>D</bold><italic><tp:taxon-name><tp:taxon-name-part taxon-name-part-type="genus" reg="Brephallus">Brephallus</tp:taxon-name-part><tp:taxon-name-part taxon-name-part-type="species" reg="fruhstorferi">fruhstorferi</tp:taxon-name-part></tp:taxon-name></italic> (Shelford, 1910) <bold>comb. nov. E</bold><italic><tp:taxon-name><tp:taxon-name-part taxon-name-part-type="genus" reg="Brephallus">Brephallus</tp:taxon-name-part><tp:taxon-name-part taxon-name-part-type="species" reg="tramlapensis">tramlapensis</tp:taxon-name-part></tp:taxon-name></italic> (Anisyutkin, 1999) <bold>comb. nov. F</bold> supra-anal plate of <italic><tp:taxon-name><tp:taxon-name-part taxon-name-part-type="genus" reg="Pseudophoraspis">P.</tp:taxon-name-part><tp:taxon-name-part taxon-name-part-type="species" reg="recurvata">recurvata</tp:taxon-name-part></tp:taxon-name></italic><bold>G</bold> supra-anal plate of <italic><tp:taxon-name><tp:taxon-name-part taxon-name-part-type="genus" reg="Brephallus">Brephallus</tp:taxon-name-part><tp:taxon-name-part taxon-name-part-type="species" reg="tramlapensis">tramlapensis</tp:taxon-name-part></tp:taxon-name></italic> (Anisyutkin, 1999) <bold>comb. nov.</bold> (Scale bars = 1 mm).</p></caption><graphic xmlns:xlink="http://www.w3.org/1999/xlink" xlink:href="zookeys-785-117-g004.jpg" position="float" orientation="portrait" xlink:type="simple" id="oo_229767.jpg"/></fig><fig id="F5" position="float" orientation="portrait"><label>Figure 5.</label><caption><p><bold>A</bold> female of <italic><tp:taxon-name><tp:taxon-name-part taxon-name-part-type="genus" reg="Pseudophoraspis">P.</tp:taxon-name-part><tp:taxon-name-part taxon-name-part-type="species" reg="recurvata">recurvata</tp:taxon-name-part></tp:taxon-name></italic> from Hainan Province. This specimen, collected as a nymph in 8 April 2015, was reared at Southwest University by Lu Qiu and adult emergence occurred in 21 May 2015 <bold>B</bold> male of <italic><tp:taxon-name><tp:taxon-name-part taxon-name-part-type="genus" reg="Pseudophoraspis">P.</tp:taxon-name-part><tp:taxon-name-part taxon-name-part-type="species" reg="recurvata">recurvata</tp:taxon-name-part></tp:taxon-name></italic> from Hainan Province <bold>C</bold> male of <italic><tp:taxon-name><tp:taxon-name-part taxon-name-part-type="genus" reg="Pseudophoraspis">P.</tp:taxon-name-part><tp:taxon-name-part taxon-name-part-type="species" reg="clavellata">clavellata</tp:taxon-name-part></tp:taxon-name></italic> from Yunnan Province <bold>D</bold> habitat of <italic><tp:taxon-name><tp:taxon-name-part taxon-name-part-type="genus" reg="Pseudophoraspis">P.</tp:taxon-name-part><tp:taxon-name-part taxon-name-part-type="species" reg="clavellata">clavellata</tp:taxon-name-part></tp:taxon-name></italic><bold>E</bold> male of <italic><tp:taxon-name><tp:taxon-name-part taxon-name-part-type="genus" reg="Pseudophoraspis">P.</tp:taxon-name-part><tp:taxon-name-part taxon-name-part-type="species" reg="kabakovi">kabakovi</tp:taxon-name-part></tp:taxon-name></italic> from Yunnan Province <bold>F</bold> female of <italic><tp:taxon-name><tp:taxon-name-part taxon-name-part-type="genus" reg="Pseudophoraspis">P.</tp:taxon-name-part><tp:taxon-name-part taxon-name-part-type="species" reg="kabakovi">kabakovi</tp:taxon-name-part></tp:taxon-name></italic> from Yunnan Province. <bold>A–F</bold> Photographed by Lu Qiu <bold>G–H</bold><italic><tp:taxon-name><tp:taxon-name-part taxon-name-part-type="genus" reg="Brephallus">Brephallus</tp:taxon-name-part><tp:taxon-name-part taxon-name-part-type="species" reg="fruhstorferi">fruhstorferi</tp:taxon-name-part></tp:taxon-name></italic> (Shelford, 1910) <bold>comb. nov.</bold> from Hainan Province (Photographed by Xin-Ran Li).</p></caption><graphic xmlns:xlink="http://www.w3.org/1999/xlink" xlink:href="zookeys-785-117-g005.jpg" position="float" orientation="portrait" xlink:type="simple" id="oo_229768.jpg"/></fig><table-wrap id="T4" position="float" orientation="portrait"><label>Table 4.</label><caption><p>The variance of the underlying distribution of distances calculated by using K 2–P model and bootstrap method respectively in MEGA.</p></caption><table id="TID0EWCAG" rules="all"><tbody><tr><th rowspan="1" colspan="1">Species</th><th rowspan="1" colspan="1">
                      <italic><tp:taxon-name>
                          <tp:taxon-name-part taxon-name-part-type="genus" reg="Brephallus">B.</tp:taxon-name-part>
                          <tp:taxon-name-part taxon-name-part-type="species" reg="fruhstorferi">fruhstorferi</tp:taxon-name-part>
                        </tp:taxon-name></italic>
                    </th><th rowspan="1" colspan="1">
                      <italic><tp:taxon-name>
                          <tp:taxon-name-part taxon-name-part-type="genus" reg="Brephallus">B.</tp:taxon-name-part>
                          <tp:taxon-name-part taxon-name-part-type="species" reg="tramlapensis">tramlapensis</tp:taxon-name-part>
                        </tp:taxon-name></italic>
                    </th><th rowspan="1" colspan="1">
                      <italic><tp:taxon-name>
                          <tp:taxon-name-part taxon-name-part-type="genus" reg="Pseudophoraspis">P.</tp:taxon-name-part>
                          <tp:taxon-name-part taxon-name-part-type="species" reg="kabakovi">kabakovi</tp:taxon-name-part>
                        </tp:taxon-name></italic>
                    </th><th rowspan="1" colspan="1">
                      <italic><tp:taxon-name>
                          <tp:taxon-name-part taxon-name-part-type="genus" reg="Pseudophoraspis">P.</tp:taxon-name-part>
                          <tp:taxon-name-part taxon-name-part-type="species" reg="clavellata">clavellata</tp:taxon-name-part>
                        </tp:taxon-name></italic>
                    </th><th rowspan="1" colspan="1">
                      <italic><tp:taxon-name>
                          <tp:taxon-name-part taxon-name-part-type="genus" reg="Pseudophoraspis">P.</tp:taxon-name-part>
                          <tp:taxon-name-part taxon-name-part-type="species" reg="recurvata">recurvata</tp:taxon-name-part>
                        </tp:taxon-name></italic>
                    </th></tr><tr><td rowspan="1" colspan="1">
                      <italic><tp:taxon-name>
                          <tp:taxon-name-part taxon-name-part-type="genus" reg="Brephallus">Brephallus</tp:taxon-name-part>
                          <tp:taxon-name-part taxon-name-part-type="species" reg="fruhstorferi">fruhstorferi</tp:taxon-name-part>
                        </tp:taxon-name></italic>
                    </td><td rowspan="1" colspan="1">–</td><td rowspan="1" colspan="1">–</td><td rowspan="1" colspan="1">–</td><td rowspan="1" colspan="1">–</td><td rowspan="1" colspan="1">–</td></tr><tr><td rowspan="1" colspan="1">
                      <italic><tp:taxon-name>
                          <tp:taxon-name-part taxon-name-part-type="genus" reg="Brephallus">Brephallus</tp:taxon-name-part>
                          <tp:taxon-name-part taxon-name-part-type="species" reg="tramlapensis">tramlapensis</tp:taxon-name-part>
                        </tp:taxon-name></italic>
                    </td><td rowspan="1" colspan="1">0.041±0.007</td><td rowspan="1" colspan="1">–</td><td rowspan="1" colspan="1">–</td><td rowspan="1" colspan="1">–</td><td rowspan="1" colspan="1">–</td></tr><tr><td rowspan="1" colspan="1">
                      <italic><tp:taxon-name>
                          <tp:taxon-name-part taxon-name-part-type="genus" reg="Pseudophoraspis">P.</tp:taxon-name-part>
                          <tp:taxon-name-part taxon-name-part-type="species" reg="kabakovi">kabakovi</tp:taxon-name-part>
                        </tp:taxon-name></italic>
                    </td><td rowspan="1" colspan="1">0.188±0.018</td><td rowspan="1" colspan="1">0.172±0.017</td><td rowspan="1" colspan="1">–</td><td rowspan="1" colspan="1">–</td><td rowspan="1" colspan="1">–</td></tr><tr><td rowspan="1" colspan="1">
                      <italic><tp:taxon-name>
                          <tp:taxon-name-part taxon-name-part-type="genus" reg="Pseudophoraspis">P.</tp:taxon-name-part>
                          <tp:taxon-name-part taxon-name-part-type="species" reg="clavellata">clavellata</tp:taxon-name-part>
                        </tp:taxon-name></italic>
                    </td><td rowspan="1" colspan="1">0.174±0.017</td><td rowspan="1" colspan="1">0.152±0.016</td><td rowspan="1" colspan="1">0.090±0.012</td><td rowspan="1" colspan="1">–</td><td rowspan="1" colspan="1">–</td></tr><tr><td rowspan="1" colspan="1">
                      <italic><tp:taxon-name>
                          <tp:taxon-name-part taxon-name-part-type="genus" reg="Pseudophoraspis">P.</tp:taxon-name-part>
                          <tp:taxon-name-part taxon-name-part-type="species" reg="recurvata">recurvata</tp:taxon-name-part>
                        </tp:taxon-name></italic>
                    </td><td rowspan="1" colspan="1">0.171±0.017</td><td rowspan="1" colspan="1">0.157±0.016</td><td rowspan="1" colspan="1">0.087±0.011</td><td rowspan="1" colspan="1">0.041±0.008</td><td rowspan="1" colspan="1">–</td></tr></tbody></table></table-wrap></tp:treatment-sec></tp:taxon-treatment>
