# Supplementary material for: Establishment of a new genus, Brephallus Wang et al., gen. nov. (Blattodea, Blaberidae, Epilamprinae) based on two species from Pseudophoraspis, with details of polymorphism in species of Pseudophoraspis
Source: Zookeys. 2018 Sep 19;(785):117–31. doi: 10.3897/zookeys.785.26565 (PMC6160838; doi:10.3897/zookeys.785.26565)
Supplement: XML Treatment for Pseudophoraspis [file zookeys.785.26565-treatment2.xml]

<!DOCTYPE tp:taxon-treatment
  PUBLIC "-//TaxonX//DTD Taxonomic Treatment Publishing DTD v0 20100105//EN" "tax-treatment-NSO.dtd">
<tp:taxon-treatment xmlns:tp="http://www.plazi.org/taxpub"><tp:treatment-meta><kwd-group><label>Taxon classification</label><kwd><named-content xmlns:xlink="http://www.w3.org/1999/xlink" content-type="kingdom">Animalia</named-content></kwd><kwd><named-content xmlns:xlink="http://www.w3.org/1999/xlink" content-type="order">Blattodea</named-content></kwd><kwd><named-content xmlns:xlink="http://www.w3.org/1999/xlink" content-type="family">Blaberidae</named-content></kwd></kwd-group><mixed-citation publication-type="journal"><person-group><name><surname>Wang</surname><given-names>Zhenzhen</given-names></name><name><surname>Zhao</surname><given-names>Qiongyao</given-names></name><name><surname>Li</surname><given-names>Weijun</given-names></name><name><surname>Che</surname><given-names>Yanli</given-names></name><name><surname>Wang</surname><given-names>Zongqing</given-names></name></person-group><article-title>Establishment of a new genus, <italic><tp:taxon-name><tp:taxon-name-part taxon-name-part-type="genus" reg="Brephallus">Brephallus</tp:taxon-name-part></tp:taxon-name></italic> Wang et al., gen. nov. (<tp:taxon-name><tp:taxon-name-part taxon-name-part-type="order">Blattodea</tp:taxon-name-part></tp:taxon-name>, <tp:taxon-name><tp:taxon-name-part taxon-name-part-type="family">Blaberidae</tp:taxon-name-part></tp:taxon-name>, <tp:taxon-name><tp:taxon-name-part taxon-name-part-type="subfamily">Epilamprinae</tp:taxon-name-part></tp:taxon-name>) based on two species from <italic><tp:taxon-name><tp:taxon-name-part taxon-name-part-type="genus" reg="Pseudophoraspis">Pseudophoraspis</tp:taxon-name-part></tp:taxon-name></italic>, with details of polymorphism in species of <italic><tp:taxon-name><tp:taxon-name-part taxon-name-part-type="genus" reg="Pseudophoraspis">Pseudophoraspis</tp:taxon-name-part></tp:taxon-name></italic></article-title><source>Zookeys</source><day>19</day><month>9</month><year>2018</year><volume>2018</volume><issue>785</issue><fpage>117</fpage><lpage>131</lpage><pub-id pub-id-type="doi">10.3897/zookeys.785.26565</pub-id></mixed-citation></tp:treatment-meta><tp:nomenclature><tp:taxon-name>
              <tp:taxon-name-part taxon-name-part-type="genus" reg="Pseudophoraspis">Pseudophoraspis</tp:taxon-name-part>
            </tp:taxon-name><tp:taxon-authority>Kirby, 1903</tp:taxon-authority><xref ref-type="fig" rid="F2">Figures 2G–R</xref><xref ref-type="fig" rid="F3">, 3A–E</xref><xref ref-type="fig" rid="F4">, 4A–C</xref><xref ref-type="fig" rid="F4">, 4F</xref><xref ref-type="fig" rid="F5">, 5A–F</xref></tp:nomenclature><tp:treatment-sec sec-type="type species" id="SECID0ENMAG"><title>Type species:</title><p><italic><tp:taxon-name><tp:taxon-name-part taxon-name-part-type="genus" reg="Epilampra">Epilampra</tp:taxon-name-part><tp:taxon-name-part taxon-name-part-type="species" reg="nebulosa">nebulosa</tp:taxon-name-part></tp:taxon-name></italic> Burmeister, 1838.</p><p>The species <italic><tp:taxon-name><tp:taxon-name-part taxon-name-part-type="genus" reg="Pseudophoraspis">P.</tp:taxon-name-part><tp:taxon-name-part taxon-name-part-type="species" reg="clavellata">clavellata</tp:taxon-name-part></tp:taxon-name></italic> and <italic><tp:taxon-name><tp:taxon-name-part taxon-name-part-type="genus" reg="Pseudophoraspis">P.</tp:taxon-name-part><tp:taxon-name-part taxon-name-part-type="species" reg="recurvata">recurvata</tp:taxon-name-part></tp:taxon-name></italic> exhibit sexual dimorphism (male with developed tegmina and wings, females with tegmina reduced to lateral scales and wings absent) (Figure <xref ref-type="fig" rid="F2">2G–N</xref>); therefore, we provide below supplementary information on the nymphs and females.</p></tp:treatment-sec><tp:treatment-sec sec-type="description" id="SECID0E1NAG"><title>Generic description.</title><p>Body slender, general color yellowish brown, head entirely covered by pronotum. Pronotum with numerous brown spots, smooth, without or with scattered punctuation. Male with fully-developed tegmina and wings, female with tegmina reduced to lateral scales without wings or with fully-developed tegmina and wings (Figure <xref ref-type="fig" rid="F2">2G–R</xref>). Hind metatarsus shorter than other tarsal segments combined, with small apical euplantulae along its lower margin, with spinules, euplantulae occupying less than half of its length, with two equal rows of spines along most of its length. Tarsal claws symmetrical and unspecialized. Supra-anal plate semicircular, meso-posterior margin emarginate (Figure <xref ref-type="fig" rid="F4">4F</xref>).</p><p>Male genitalia (Figure <xref ref-type="fig" rid="F4">4A–C</xref>). Right phallomere with well-developed caudal sclerite, R1T subrectangular in shape (Figure <xref ref-type="fig" rid="F4">4A–C</xref> “c.p.R1T”), R2 rounded, R3 weakly sclerotized, without branch, narrowed caudally. Sclerite L2D divided into basal and apical parts, basal part rod-like, apical part with well-developed apical outgrowth (Figure <xref ref-type="fig" rid="F4">4A–C</xref> “a.L2D”), with bristles. Sclerite L3 with apex pointed and folded structure scattered with bristles (Figure <xref ref-type="fig" rid="F4">4A–C</xref> “<italic>f.s.</italic>”).</p></tp:treatment-sec><tp:treatment-sec sec-type="remarks" id="SECID0E3OAG"><title>Remarks.</title><p><xref ref-type="bibr" rid="B26">Wang et al. (2013)</xref> subdivided the Chinese <italic><tp:taxon-name><tp:taxon-name-part taxon-name-part-type="genus" reg="Pseudophoraspis">Pseudophoraspis</tp:taxon-name-part></tp:taxon-name></italic> into two species groups: the <italic>fruhstorferi</italic> group and the <italic><tp:taxon-name><tp:taxon-name-part taxon-name-part-type="genus" reg="Pseudophoraspis"/><tp:taxon-name-part taxon-name-part-type="species" reg="gorochovi">gorochovi</tp:taxon-name-part></tp:taxon-name></italic> group, but the latter lacked information on females. The <italic>fruhstorferi</italic> group currently includes three species: <italic><tp:taxon-name><tp:taxon-name-part taxon-name-part-type="genus" reg="Pseudophoraspis">P.</tp:taxon-name-part><tp:taxon-name-part taxon-name-part-type="species" reg="fruhstorferi">fruhstorferi</tp:taxon-name-part></tp:taxon-name></italic> Shelford, 1910, <italic><tp:taxon-name><tp:taxon-name-part taxon-name-part-type="genus" reg="Pseudophoraspis">P.</tp:taxon-name-part><tp:taxon-name-part taxon-name-part-type="species" reg="tramlapensis">tramlapensis</tp:taxon-name-part></tp:taxon-name></italic> Anisyutkin, 1999 and <italic><tp:taxon-name><tp:taxon-name-part taxon-name-part-type="genus" reg="Pseudophoraspis">P.</tp:taxon-name-part><tp:taxon-name-part taxon-name-part-type="species" reg="kabakovi">kabakovi</tp:taxon-name-part></tp:taxon-name></italic> Anisyutkin, 1999. Because we have transferred the former two species to the new genus, <italic><tp:taxon-name><tp:taxon-name-part taxon-name-part-type="genus" reg="Brephallus">Brephallus</tp:taxon-name-part></tp:taxon-name></italic> Wang et al., gen. n., the <italic>fruhstorferi</italic> group is renamed as <italic>nebulosa</italic> group. Some diagnostic characters between the <italic>nebulosa</italic> group and the <italic><tp:taxon-name><tp:taxon-name-part taxon-name-part-type="genus" reg="Pseudophoraspis"/><tp:taxon-name-part taxon-name-part-type="species" reg="gorochovi">gorochovi</tp:taxon-name-part></tp:taxon-name></italic> group are shown in Table <xref ref-type="table" rid="T3">3</xref>.</p><table-wrap id="T3" position="float" orientation="portrait"><label>Table 3.</label><caption><p>Diagnostic morphological characters among <italic><tp:taxon-name><tp:taxon-name-part taxon-name-part-type="genus" reg="Brephallus">Brephallus</tp:taxon-name-part></tp:taxon-name></italic> Wang et al., gen. n., the <italic>nebulosa</italic> group and the <italic><tp:taxon-name><tp:taxon-name-part taxon-name-part-type="genus" reg="Pseudophoraspis"/><tp:taxon-name-part taxon-name-part-type="species" reg="gorochovi">gorochovi</tp:taxon-name-part></tp:taxon-name></italic> group of <italic><tp:taxon-name><tp:taxon-name-part taxon-name-part-type="genus" reg="Pseudophoraspis">Pseudophoraspis</tp:taxon-name-part></tp:taxon-name></italic>.</p></caption><table id="TID0EX2AE" rules="all"><tbody><tr><th rowspan="2" colspan="1">Species</th><th rowspan="1" colspan="7">Characters</th></tr><tr><th rowspan="1" colspan="1">I</th><th rowspan="1" colspan="1">II</th><th rowspan="1" colspan="1">III</th><th rowspan="1" colspan="1">IV</th><th rowspan="1" colspan="1">V</th><th rowspan="1" colspan="1">VI</th><th rowspan="1" colspan="1">VII</th></tr><tr><td rowspan="1" colspan="1"><italic><tp:taxon-name><tp:taxon-name-part taxon-name-part-type="genus" reg="Brephallus">Brephallus</tp:taxon-name-part></tp:taxon-name></italic> Wang et al., gen. n.</td><td rowspan="1" colspan="1">0</td><td rowspan="1" colspan="1">1</td><td rowspan="1" colspan="1">1</td><td rowspan="1" colspan="1">2</td><td rowspan="1" colspan="1">0</td><td rowspan="1" colspan="1">1</td><td rowspan="1" colspan="1">0</td></tr><tr><td rowspan="1" colspan="1"><italic><tp:taxon-name><tp:taxon-name-part taxon-name-part-type="genus" reg="Pseudophoraspis">Pseudophoraspis</tp:taxon-name-part><tp:taxon-name-part taxon-name-part-type="species" reg="nebulosa">nebulosa</tp:taxon-name-part></tp:taxon-name></italic> group</td><td rowspan="1" colspan="1">0</td><td rowspan="1" colspan="1">1</td><td rowspan="1" colspan="1">0</td><td rowspan="1" colspan="1">0</td><td rowspan="1" colspan="1">1</td><td rowspan="1" colspan="1">0</td><td rowspan="1" colspan="1">1</td></tr><tr><td rowspan="1" colspan="1"><italic><tp:taxon-name><tp:taxon-name-part taxon-name-part-type="genus" reg="Pseudophoraspis">Pseudophoraspis</tp:taxon-name-part><tp:taxon-name-part taxon-name-part-type="species" reg="gorochovi">gorochovi</tp:taxon-name-part></tp:taxon-name></italic> group</td><td rowspan="1" colspan="1">1</td><td rowspan="1" colspan="1">0</td><td rowspan="1" colspan="1">0</td><td rowspan="1" colspan="1">1</td><td rowspan="1" colspan="1">1</td><td rowspan="1" colspan="1">0</td><td rowspan="1" colspan="1">1</td></tr></tbody></table><table-wrap-foot><fn><p><bold>I</bold> depressions and punctuation on pronotum present (1), absent (0) <bold>II</bold> females with tegmina and wings fully-developed (1), tegmina reduced to lateral scales without wings (0) <bold>III</bold> male tegmina about twice as long as broad (1), tegmina length more than twice as broad (0) <bold>IV</bold> facial part of head with large brown spot from ocellus to clypeus, basal margin of ocellus with brown spot (2), vertex to basal margin of ocellus with brown spot (1), inside and basal margin of ocellus with brown round spot (0) <bold>V</bold> female supra-anal plate with posterior margin distinctly exceeding posterior margin of subgenital plate (1), not beyond (0)<bold>VI</bold> R3 well-developed, widened caudally and fused with R5 of right phallomere (1), R3 not widened caudally and fused with R5 (0) <bold>VII</bold> the apical part of sclerite L2D with well-developed apical outgrowth (1), without (0)</p></fn></table-wrap-foot></table-wrap><p>The mean interspecific sequence divergence among the three <italic><tp:taxon-name><tp:taxon-name-part taxon-name-part-type="genus" reg="Pseudophoraspis">Pseudophoraspis</tp:taxon-name-part></tp:taxon-name></italic> members ranged from 4.1% to 9.0% (Table <xref ref-type="table" rid="T4">4</xref>), but there are distinguishing differences among them, as described below.</p><table-wrap id="T4" position="float" orientation="portrait"><label>Table 4.</label><caption><p>The variance of the underlying distribution of distances calculated by using K 2–P model and bootstrap method respectively in MEGA.</p></caption><table id="TID0EWCAG" rules="all"><tbody><tr><th rowspan="1" colspan="1">Species</th><th rowspan="1" colspan="1">
                      <italic><tp:taxon-name>
                          <tp:taxon-name-part taxon-name-part-type="genus" reg="Brephallus">B.</tp:taxon-name-part>
                          <tp:taxon-name-part taxon-name-part-type="species" reg="fruhstorferi">fruhstorferi</tp:taxon-name-part>
                        </tp:taxon-name></italic>
                    </th><th rowspan="1" colspan="1">
                      <italic><tp:taxon-name>
                          <tp:taxon-name-part taxon-name-part-type="genus" reg="Brephallus">B.</tp:taxon-name-part>
                          <tp:taxon-name-part taxon-name-part-type="species" reg="tramlapensis">tramlapensis</tp:taxon-name-part>
                        </tp:taxon-name></italic>
                    </th><th rowspan="1" colspan="1">
                      <italic><tp:taxon-name>
                          <tp:taxon-name-part taxon-name-part-type="genus" reg="Pseudophoraspis">P.</tp:taxon-name-part>
                          <tp:taxon-name-part taxon-name-part-type="species" reg="kabakovi">kabakovi</tp:taxon-name-part>
                        </tp:taxon-name></italic>
                    </th><th rowspan="1" colspan="1">
                      <italic><tp:taxon-name>
                          <tp:taxon-name-part taxon-name-part-type="genus" reg="Pseudophoraspis">P.</tp:taxon-name-part>
                          <tp:taxon-name-part taxon-name-part-type="species" reg="clavellata">clavellata</tp:taxon-name-part>
                        </tp:taxon-name></italic>
                    </th><th rowspan="1" colspan="1">
                      <italic><tp:taxon-name>
                          <tp:taxon-name-part taxon-name-part-type="genus" reg="Pseudophoraspis">P.</tp:taxon-name-part>
                          <tp:taxon-name-part taxon-name-part-type="species" reg="recurvata">recurvata</tp:taxon-name-part>
                        </tp:taxon-name></italic>
                    </th></tr><tr><td rowspan="1" colspan="1">
                      <italic><tp:taxon-name>
                          <tp:taxon-name-part taxon-name-part-type="genus" reg="Brephallus">Brephallus</tp:taxon-name-part>
                          <tp:taxon-name-part taxon-name-part-type="species" reg="fruhstorferi">fruhstorferi</tp:taxon-name-part>
                        </tp:taxon-name></italic>
                    </td><td rowspan="1" colspan="1">–</td><td rowspan="1" colspan="1">–</td><td rowspan="1" colspan="1">–</td><td rowspan="1" colspan="1">–</td><td rowspan="1" colspan="1">–</td></tr><tr><td rowspan="1" colspan="1">
                      <italic><tp:taxon-name>
                          <tp:taxon-name-part taxon-name-part-type="genus" reg="Brephallus">Brephallus</tp:taxon-name-part>
                          <tp:taxon-name-part taxon-name-part-type="species" reg="tramlapensis">tramlapensis</tp:taxon-name-part>
                        </tp:taxon-name></italic>
                    </td><td rowspan="1" colspan="1">0.041±0.007</td><td rowspan="1" colspan="1">–</td><td rowspan="1" colspan="1">–</td><td rowspan="1" colspan="1">–</td><td rowspan="1" colspan="1">–</td></tr><tr><td rowspan="1" colspan="1">
                      <italic><tp:taxon-name>
                          <tp:taxon-name-part taxon-name-part-type="genus" reg="Pseudophoraspis">P.</tp:taxon-name-part>
                          <tp:taxon-name-part taxon-name-part-type="species" reg="kabakovi">kabakovi</tp:taxon-name-part>
                        </tp:taxon-name></italic>
                    </td><td rowspan="1" colspan="1">0.188±0.018</td><td rowspan="1" colspan="1">0.172±0.017</td><td rowspan="1" colspan="1">–</td><td rowspan="1" colspan="1">–</td><td rowspan="1" colspan="1">–</td></tr><tr><td rowspan="1" colspan="1">
                      <italic><tp:taxon-name>
                          <tp:taxon-name-part taxon-name-part-type="genus" reg="Pseudophoraspis">P.</tp:taxon-name-part>
                          <tp:taxon-name-part taxon-name-part-type="species" reg="clavellata">clavellata</tp:taxon-name-part>
                        </tp:taxon-name></italic>
                    </td><td rowspan="1" colspan="1">0.174±0.017</td><td rowspan="1" colspan="1">0.152±0.016</td><td rowspan="1" colspan="1">0.090±0.012</td><td rowspan="1" colspan="1">–</td><td rowspan="1" colspan="1">–</td></tr><tr><td rowspan="1" colspan="1">
                      <italic><tp:taxon-name>
                          <tp:taxon-name-part taxon-name-part-type="genus" reg="Pseudophoraspis">P.</tp:taxon-name-part>
                          <tp:taxon-name-part taxon-name-part-type="species" reg="recurvata">recurvata</tp:taxon-name-part>
                        </tp:taxon-name></italic>
                    </td><td rowspan="1" colspan="1">0.171±0.017</td><td rowspan="1" colspan="1">0.157±0.016</td><td rowspan="1" colspan="1">0.087±0.011</td><td rowspan="1" colspan="1">0.041±0.008</td><td rowspan="1" colspan="1">–</td></tr></tbody></table></table-wrap></tp:treatment-sec><tp:treatment-sec><!--Section generated to contain objects referenced in tp:taxon-treatment.--><fig id="F2" position="float" orientation="portrait"><label>Figure 2.</label><caption><p><bold>A–D</bold><italic><tp:taxon-name><tp:taxon-name-part taxon-name-part-type="genus" reg="Brephallus">Brephallus</tp:taxon-name-part><tp:taxon-name-part taxon-name-part-type="species" reg="fruhstorferi">fruhstorferi</tp:taxon-name-part></tp:taxon-name></italic> (Shelford, 1910) <bold>comb. nov.</bold> (male <bold>A–B</bold> female <bold>C–D</bold>) <bold>E–F</bold><italic><tp:taxon-name><tp:taxon-name-part taxon-name-part-type="genus" reg="Brephallus">Brephallus</tp:taxon-name-part><tp:taxon-name-part taxon-name-part-type="species" reg="tramlapensis">tramlapensis</tp:taxon-name-part></tp:taxon-name></italic> (Anisyutkin, 1999) <bold>comb. nov.</bold> (male) <bold>G–J</bold><italic><tp:taxon-name><tp:taxon-name-part taxon-name-part-type="genus" reg="Pseudophoraspis">P.</tp:taxon-name-part><tp:taxon-name-part taxon-name-part-type="species" reg="recurvata">recurvata</tp:taxon-name-part></tp:taxon-name></italic> (male <bold>G–H</bold> female <bold>I–J</bold>) <bold>K–N</bold><italic><tp:taxon-name><tp:taxon-name-part taxon-name-part-type="genus" reg="Pseudophoraspis">P.</tp:taxon-name-part><tp:taxon-name-part taxon-name-part-type="species" reg="clavellata">clavellata</tp:taxon-name-part></tp:taxon-name></italic> (male <bold>K–L</bold> female <bold>M–N</bold>) <bold>O–R</bold><italic><tp:taxon-name><tp:taxon-name-part taxon-name-part-type="genus" reg="Pseudophoraspis">P.</tp:taxon-name-part><tp:taxon-name-part taxon-name-part-type="species" reg="kabakovi">kabakovi</tp:taxon-name-part></tp:taxon-name></italic> (male <bold>O–P</bold> female <bold>Q–R</bold>). Scale bars = 10 mm (<bold>A–F</bold>) Scale bars = 5 mm (<bold>G–R</bold>).</p></caption><graphic xmlns:xlink="http://www.w3.org/1999/xlink" xlink:href="zookeys-785-117-g002.jpg" position="float" orientation="portrait" xlink:type="simple" id="oo_229765.jpg"/></fig><fig id="F3" position="float" orientation="portrait"><label>Figure 3.</label><caption><p><bold>A–B</bold><italic><tp:taxon-name><tp:taxon-name-part taxon-name-part-type="genus" reg="Pseudophoraspis">P.</tp:taxon-name-part><tp:taxon-name-part taxon-name-part-type="species" reg="kabakovi">kabakovi</tp:taxon-name-part></tp:taxon-name></italic> (nymph) scale bars = 5 mm <bold>C–D</bold><italic><tp:taxon-name><tp:taxon-name-part taxon-name-part-type="genus" reg="Pseudophoraspis">P.</tp:taxon-name-part><tp:taxon-name-part taxon-name-part-type="species" reg="clavellata">clavellata</tp:taxon-name-part></tp:taxon-name></italic> (nymph) <bold>E</bold> abdomen of female of <italic><tp:taxon-name><tp:taxon-name-part taxon-name-part-type="genus" reg="Pseudophoraspis">P.</tp:taxon-name-part><tp:taxon-name-part taxon-name-part-type="species" reg="clavellata">clavellata</tp:taxon-name-part></tp:taxon-name></italic><bold>F–G</bold><italic><tp:taxon-name><tp:taxon-name-part taxon-name-part-type="genus" reg="Brephallus">Brephallus</tp:taxon-name-part><tp:taxon-name-part taxon-name-part-type="species" reg="fruhstorferi">fruhstorferi</tp:taxon-name-part></tp:taxon-name></italic> (Shelford, 1910) <bold>comb. nov.</bold> (nymph).</p></caption><graphic xmlns:xlink="http://www.w3.org/1999/xlink" xlink:href="zookeys-785-117-g003.jpg" position="float" orientation="portrait" xlink:type="simple" id="oo_229766.jpg"/></fig><fig id="F4" position="float" orientation="portrait"><label>Figure 4.</label><caption><p>Male genitalia of <italic><tp:taxon-name><tp:taxon-name-part taxon-name-part-type="genus" reg="Pseudophoraspis">Pseudophoraspis</tp:taxon-name-part></tp:taxon-name></italic> and <italic><tp:taxon-name><tp:taxon-name-part taxon-name-part-type="genus" reg="Brephallus">Brephallus</tp:taxon-name-part></tp:taxon-name></italic> Wang et al., <bold>gen. nov. A</bold><italic><tp:taxon-name><tp:taxon-name-part taxon-name-part-type="genus" reg="Pseudophoraspis">P.</tp:taxon-name-part><tp:taxon-name-part taxon-name-part-type="species" reg="recurvata">recurvata</tp:taxon-name-part></tp:taxon-name></italic><bold>B</bold><italic><tp:taxon-name><tp:taxon-name-part taxon-name-part-type="genus" reg="Pseudophoraspis">P.</tp:taxon-name-part><tp:taxon-name-part taxon-name-part-type="species" reg="clavellata">clavellata</tp:taxon-name-part></tp:taxon-name></italic><bold>C</bold><italic><tp:taxon-name><tp:taxon-name-part taxon-name-part-type="genus" reg="Pseudophoraspis">P.</tp:taxon-name-part><tp:taxon-name-part taxon-name-part-type="species" reg="kabakovi">kabakovi</tp:taxon-name-part></tp:taxon-name></italic><bold>D</bold><italic><tp:taxon-name><tp:taxon-name-part taxon-name-part-type="genus" reg="Brephallus">Brephallus</tp:taxon-name-part><tp:taxon-name-part taxon-name-part-type="species" reg="fruhstorferi">fruhstorferi</tp:taxon-name-part></tp:taxon-name></italic> (Shelford, 1910) <bold>comb. nov. E</bold><italic><tp:taxon-name><tp:taxon-name-part taxon-name-part-type="genus" reg="Brephallus">Brephallus</tp:taxon-name-part><tp:taxon-name-part taxon-name-part-type="species" reg="tramlapensis">tramlapensis</tp:taxon-name-part></tp:taxon-name></italic> (Anisyutkin, 1999) <bold>comb. nov. F</bold> supra-anal plate of <italic><tp:taxon-name><tp:taxon-name-part taxon-name-part-type="genus" reg="Pseudophoraspis">P.</tp:taxon-name-part><tp:taxon-name-part taxon-name-part-type="species" reg="recurvata">recurvata</tp:taxon-name-part></tp:taxon-name></italic><bold>G</bold> supra-anal plate of <italic><tp:taxon-name><tp:taxon-name-part taxon-name-part-type="genus" reg="Brephallus">Brephallus</tp:taxon-name-part><tp:taxon-name-part taxon-name-part-type="species" reg="tramlapensis">tramlapensis</tp:taxon-name-part></tp:taxon-name></italic> (Anisyutkin, 1999) <bold>comb. nov.</bold> (Scale bars = 1 mm).</p></caption><graphic xmlns:xlink="http://www.w3.org/1999/xlink" xlink:href="zookeys-785-117-g004.jpg" position="float" orientation="portrait" xlink:type="simple" id="oo_229767.jpg"/></fig><fig id="F5" position="float" orientation="portrait"><label>Figure 5.</label><caption><p><bold>A</bold> female of <italic><tp:taxon-name><tp:taxon-name-part taxon-name-part-type="genus" reg="Pseudophoraspis">P.</tp:taxon-name-part><tp:taxon-name-part taxon-name-part-type="species" reg="recurvata">recurvata</tp:taxon-name-part></tp:taxon-name></italic> from Hainan Province. This specimen, collected as a nymph in 8 April 2015, was reared at Southwest University by Lu Qiu and adult emergence occurred in 21 May 2015 <bold>B</bold> male of <italic><tp:taxon-name><tp:taxon-name-part taxon-name-part-type="genus" reg="Pseudophoraspis">P.</tp:taxon-name-part><tp:taxon-name-part taxon-name-part-type="species" reg="recurvata">recurvata</tp:taxon-name-part></tp:taxon-name></italic> from Hainan Province <bold>C</bold> male of <italic><tp:taxon-name><tp:taxon-name-part taxon-name-part-type="genus" reg="Pseudophoraspis">P.</tp:taxon-name-part><tp:taxon-name-part taxon-name-part-type="species" reg="clavellata">clavellata</tp:taxon-name-part></tp:taxon-name></italic> from Yunnan Province <bold>D</bold> habitat of <italic><tp:taxon-name><tp:taxon-name-part taxon-name-part-type="genus" reg="Pseudophoraspis">P.</tp:taxon-name-part><tp:taxon-name-part taxon-name-part-type="species" reg="clavellata">clavellata</tp:taxon-name-part></tp:taxon-name></italic><bold>E</bold> male of <italic><tp:taxon-name><tp:taxon-name-part taxon-name-part-type="genus" reg="Pseudophoraspis">P.</tp:taxon-name-part><tp:taxon-name-part taxon-name-part-type="species" reg="kabakovi">kabakovi</tp:taxon-name-part></tp:taxon-name></italic> from Yunnan Province <bold>F</bold> female of <italic><tp:taxon-name><tp:taxon-name-part taxon-name-part-type="genus" reg="Pseudophoraspis">P.</tp:taxon-name-part><tp:taxon-name-part taxon-name-part-type="species" reg="kabakovi">kabakovi</tp:taxon-name-part></tp:taxon-name></italic> from Yunnan Province. <bold>A–F</bold> Photographed by Lu Qiu <bold>G–H</bold><italic><tp:taxon-name><tp:taxon-name-part taxon-name-part-type="genus" reg="Brephallus">Brephallus</tp:taxon-name-part><tp:taxon-name-part taxon-name-part-type="species" reg="fruhstorferi">fruhstorferi</tp:taxon-name-part></tp:taxon-name></italic> (Shelford, 1910) <bold>comb. nov.</bold> from Hainan Province (Photographed by Xin-Ran Li).</p></caption><graphic xmlns:xlink="http://www.w3.org/1999/xlink" xlink:href="zookeys-785-117-g005.jpg" position="float" orientation="portrait" xlink:type="simple" id="oo_229768.jpg"/></fig></tp:treatment-sec><ref-list><ref id="B26"><mixed-citation xmlns:xlink="http://www.w3.org/1999/xlink" xlink:type="simple"><person-group><name name-style="western"><surname>Wang</surname><given-names>ZQ</given-names></name><name name-style="western"><surname>Wu</surname><given-names>KL</given-names></name><name name-style="western"><surname>Che</surname><given-names>YL</given-names></name></person-group> (<year>2013</year>) <article-title>New record of the cockroach genus <italic><tp:taxon-name><tp:taxon-name-part taxon-name-part-type="genus">Pseudophoraspis</tp:taxon-name-part></tp:taxon-name></italic> (<tp:taxon-name><tp:taxon-name-part taxon-name-part-type="family">Blaberidae</tp:taxon-name-part></tp:taxon-name>, <tp:taxon-name><tp:taxon-name-part taxon-name-part-type="subfamily">Epilamprinae</tp:taxon-name-part></tp:taxon-name>) from China with descriptions of three new species.</article-title><source>ZooKeys</source><volume>273</volume>: <fpage>1</fpage>–<lpage>14</lpage>. <ext-link xlink:type="simple" ext-link-type="doi" xlink:href="10.3897/zookeys.273.4122">https://doi.org/10.3897/zookeys.273.4122</ext-link></mixed-citation></ref></ref-list></tp:taxon-treatment>
