# Supplementary material for: Establishment of a new genus, Brephallus Wang et al., gen. nov. (Blattodea, Blaberidae, Epilamprinae) based on two species from Pseudophoraspis, with details of polymorphism in species of Pseudophoraspis
Source: Zookeys. 2018 Sep 19;(785):117–31. doi: 10.3897/zookeys.785.26565 (PMC6160838; doi:10.3897/zookeys.785.26565)
Supplement: XML Treatment for Pseudophoraspis recurvata [file zookeys.785.26565-treatment3.xml]

<!DOCTYPE tp:taxon-treatment
  PUBLIC "-//TaxonX//DTD Taxonomic Treatment Publishing DTD v0 20100105//EN" "tax-treatment-NSO.dtd">
<tp:taxon-treatment xmlns:tp="http://www.plazi.org/taxpub"><tp:treatment-meta><kwd-group><label>Taxon classification</label><kwd><named-content xmlns:xlink="http://www.w3.org/1999/xlink" content-type="kingdom">Animalia</named-content></kwd><kwd><named-content xmlns:xlink="http://www.w3.org/1999/xlink" content-type="order">Blattodea</named-content></kwd><kwd><named-content xmlns:xlink="http://www.w3.org/1999/xlink" content-type="family">Blaberidae</named-content></kwd></kwd-group><mixed-citation publication-type="journal"><person-group><name><surname>Wang</surname><given-names>Zhenzhen</given-names></name><name><surname>Zhao</surname><given-names>Qiongyao</given-names></name><name><surname>Li</surname><given-names>Weijun</given-names></name><name><surname>Che</surname><given-names>Yanli</given-names></name><name><surname>Wang</surname><given-names>Zongqing</given-names></name></person-group><article-title>Establishment of a new genus, <italic><tp:taxon-name><tp:taxon-name-part taxon-name-part-type="genus" reg="Brephallus">Brephallus</tp:taxon-name-part></tp:taxon-name></italic> Wang et al., gen. nov. (<tp:taxon-name><tp:taxon-name-part taxon-name-part-type="order">Blattodea</tp:taxon-name-part></tp:taxon-name>, <tp:taxon-name><tp:taxon-name-part taxon-name-part-type="family">Blaberidae</tp:taxon-name-part></tp:taxon-name>, <tp:taxon-name><tp:taxon-name-part taxon-name-part-type="subfamily">Epilamprinae</tp:taxon-name-part></tp:taxon-name>) based on two species from <italic><tp:taxon-name><tp:taxon-name-part taxon-name-part-type="genus" reg="Pseudophoraspis">Pseudophoraspis</tp:taxon-name-part></tp:taxon-name></italic>, with details of polymorphism in species of <italic><tp:taxon-name><tp:taxon-name-part taxon-name-part-type="genus" reg="Pseudophoraspis">Pseudophoraspis</tp:taxon-name-part></tp:taxon-name></italic></article-title><source>Zookeys</source><day>19</day><month>9</month><year>2018</year><volume>2018</volume><issue>785</issue><fpage>117</fpage><lpage>131</lpage><pub-id pub-id-type="doi">10.3897/zookeys.785.26565</pub-id></mixed-citation></tp:treatment-meta><tp:nomenclature><tp:taxon-name>
              <tp:taxon-name-part taxon-name-part-type="genus" reg="Pseudophoraspis">Pseudophoraspis</tp:taxon-name-part>
              <tp:taxon-name-part taxon-name-part-type="species" reg="recurvata">recurvata</tp:taxon-name-part>
            </tp:taxon-name><tp:taxon-authority>Wang et al., 2013</tp:taxon-authority><xref ref-type="fig" rid="F2">Figures 2G–J</xref><xref ref-type="fig" rid="F4">, 4A</xref><xref ref-type="fig" rid="F4">, 4F</xref><xref ref-type="fig" rid="F5">, 5A–B</xref></tp:nomenclature><tp:treatment-sec sec-type="notes" id="SECID0EEIBG"><title>Note.</title><p><xref ref-type="bibr" rid="B26">Wang et al. (2013)</xref> described the male of <italic><tp:taxon-name><tp:taxon-name-part taxon-name-part-type="genus" reg="Pseudophoraspis">P.</tp:taxon-name-part><tp:taxon-name-part taxon-name-part-type="species" reg="recurvata">recurvata</tp:taxon-name-part></tp:taxon-name></italic> including detailed information on male genital structures (Figures <xref ref-type="fig" rid="F2">2G–H</xref>, <xref ref-type="fig" rid="F4">4A</xref>, <xref ref-type="fig" rid="F4">4F</xref>, <xref ref-type="fig" rid="F5">5B</xref>). The description of the female is provided here.</p></tp:treatment-sec><tp:treatment-sec sec-type="material" id="SECID0EJJBG"><title>Material examined.</title><p>China: Hainan: five males and one female, Baoting County, 2013.V.2, coll. Yan Shi and Shun-Hua Gui; three males, Changjiang County, Qicha Township, 2015.IV.28, coll. Lu Qiu and Qi-Kun Bai; one male and two females, Sanya City, Liupan Village, 2015.IV.8, coll. Lu Qiu and Qi-Kun Bai; two males (holotype and paratype), Baoting County, 1959.VII.10, coll. Yi-Chuan Hu. China: Guangxi: one male (paratype), Mt. Daqingshan, 1958.IX, coll. Yi-Xin Xu.</p></tp:treatment-sec><tp:treatment-sec sec-type="description" id="SECID0EOJBG"><title>Female description.</title><p>(Figures <xref ref-type="fig" rid="F2">2I–J</xref>, <xref ref-type="fig" rid="F5">5A</xref>). Body brownish-yellow. Vertex, eyes and between the antennal sockets black-brown. Ocellar spots pale yellowish. Antennae, legs, thorax and abdomen brown. Maxillary palp with 1<sup>st</sup>–2<sup>nd</sup> segments pale yellowish and 3<sup>rd</sup>–5<sup>th</sup> segments brown. Cerci brown with apical segment yellow.</p><p>Head longer than wide. Interocular space slightly less wide than interocellar space, ocellar spots rather small, eyes elongate. Antennae short, not reaching to half length of body, first segment of flagellum twice length of next segment; interantennal portion of frons concave. Frons moderately punctuated; clypeus and labrum unmarked. Pronotum covering vertex of head, anterior margin arcuate, posterior margin truncate, with scattered punctuation and a pair of impressions on disc. Thoracic and abdominal tergites with small tubercles and longitudinal inflations along posterior margins. Tegmina reduced to lateral scales, with nearly indistinct venation, veins reduced, wings absent. Anterior margin of fore femur type B, with six large spines and one single apical spine. Tibial spines well developed. 3<sup>rd</sup>–7<sup>th</sup> abdominal tergites with paired rounded impressions. Hind metatarsus with spines along most of its length, equal to remaining joints, tarsal spines absent. Tarsal claws symmetrical, simple, arolia very small. Supra-anal plate transverse, beyond the subgenital plate, hind margin with a medial V-shaped excavation. Hypandrium widely rounded, caudal margin arcuate. Cerci abbreviated, apex blunt.</p></tp:treatment-sec><tp:treatment-sec sec-type="variation" id="SECID0EKKBG"><title>Variation.</title><p>Morphology of paratypes is same as female type described above, but with following variation: five to six large spines scattered along anterior margin of fore femora; color of clypeus, labrum and abdomen tergites brown or yellow. Overall length: 20.1 ± 0.2 mm; head length × width: 3.6 ± 0.1 mm × 2.9 ± 0.1 mm; pronotum length × width: 6.2 ± 0.1 mm × 10.7 ± 0.1 mm.</p></tp:treatment-sec><tp:treatment-sec sec-type="Known geographic range" id="SECID0EPKBG"><title>Known geographic range.</title><p>China (Hainan, Guangxi).</p></tp:treatment-sec><tp:treatment-sec><!--Section generated to contain objects referenced in tp:taxon-treatment.--><fig id="F2" position="float" orientation="portrait"><label>Figure 2.</label><caption><p><bold>A–D</bold><italic><tp:taxon-name><tp:taxon-name-part taxon-name-part-type="genus" reg="Brephallus">Brephallus</tp:taxon-name-part><tp:taxon-name-part taxon-name-part-type="species" reg="fruhstorferi">fruhstorferi</tp:taxon-name-part></tp:taxon-name></italic> (Shelford, 1910) <bold>comb. nov.</bold> (male <bold>A–B</bold> female <bold>C–D</bold>) <bold>E–F</bold><italic><tp:taxon-name><tp:taxon-name-part taxon-name-part-type="genus" reg="Brephallus">Brephallus</tp:taxon-name-part><tp:taxon-name-part taxon-name-part-type="species" reg="tramlapensis">tramlapensis</tp:taxon-name-part></tp:taxon-name></italic> (Anisyutkin, 1999) <bold>comb. nov.</bold> (male) <bold>G–J</bold><italic><tp:taxon-name><tp:taxon-name-part taxon-name-part-type="genus" reg="Pseudophoraspis">P.</tp:taxon-name-part><tp:taxon-name-part taxon-name-part-type="species" reg="recurvata">recurvata</tp:taxon-name-part></tp:taxon-name></italic> (male <bold>G–H</bold> female <bold>I–J</bold>) <bold>K–N</bold><italic><tp:taxon-name><tp:taxon-name-part taxon-name-part-type="genus" reg="Pseudophoraspis">P.</tp:taxon-name-part><tp:taxon-name-part taxon-name-part-type="species" reg="clavellata">clavellata</tp:taxon-name-part></tp:taxon-name></italic> (male <bold>K–L</bold> female <bold>M–N</bold>) <bold>O–R</bold><italic><tp:taxon-name><tp:taxon-name-part taxon-name-part-type="genus" reg="Pseudophoraspis">P.</tp:taxon-name-part><tp:taxon-name-part taxon-name-part-type="species" reg="kabakovi">kabakovi</tp:taxon-name-part></tp:taxon-name></italic> (male <bold>O–P</bold> female <bold>Q–R</bold>). Scale bars = 10 mm (<bold>A–F</bold>) Scale bars = 5 mm (<bold>G–R</bold>).</p></caption><graphic xmlns:xlink="http://www.w3.org/1999/xlink" xlink:href="zookeys-785-117-g002.jpg" position="float" orientation="portrait" xlink:type="simple" id="oo_229765.jpg"/></fig><fig id="F4" position="float" orientation="portrait"><label>Figure 4.</label><caption><p>Male genitalia of <italic><tp:taxon-name><tp:taxon-name-part taxon-name-part-type="genus" reg="Pseudophoraspis">Pseudophoraspis</tp:taxon-name-part></tp:taxon-name></italic> and <italic><tp:taxon-name><tp:taxon-name-part taxon-name-part-type="genus" reg="Brephallus">Brephallus</tp:taxon-name-part></tp:taxon-name></italic> Wang et al., <bold>gen. nov. A</bold><italic><tp:taxon-name><tp:taxon-name-part taxon-name-part-type="genus" reg="Pseudophoraspis">P.</tp:taxon-name-part><tp:taxon-name-part taxon-name-part-type="species" reg="recurvata">recurvata</tp:taxon-name-part></tp:taxon-name></italic><bold>B</bold><italic><tp:taxon-name><tp:taxon-name-part taxon-name-part-type="genus" reg="Pseudophoraspis">P.</tp:taxon-name-part><tp:taxon-name-part taxon-name-part-type="species" reg="clavellata">clavellata</tp:taxon-name-part></tp:taxon-name></italic><bold>C</bold><italic><tp:taxon-name><tp:taxon-name-part taxon-name-part-type="genus" reg="Pseudophoraspis">P.</tp:taxon-name-part><tp:taxon-name-part taxon-name-part-type="species" reg="kabakovi">kabakovi</tp:taxon-name-part></tp:taxon-name></italic><bold>D</bold><italic><tp:taxon-name><tp:taxon-name-part taxon-name-part-type="genus" reg="Brephallus">Brephallus</tp:taxon-name-part><tp:taxon-name-part taxon-name-part-type="species" reg="fruhstorferi">fruhstorferi</tp:taxon-name-part></tp:taxon-name></italic> (Shelford, 1910) <bold>comb. nov. E</bold><italic><tp:taxon-name><tp:taxon-name-part taxon-name-part-type="genus" reg="Brephallus">Brephallus</tp:taxon-name-part><tp:taxon-name-part taxon-name-part-type="species" reg="tramlapensis">tramlapensis</tp:taxon-name-part></tp:taxon-name></italic> (Anisyutkin, 1999) <bold>comb. nov. F</bold> supra-anal plate of <italic><tp:taxon-name><tp:taxon-name-part taxon-name-part-type="genus" reg="Pseudophoraspis">P.</tp:taxon-name-part><tp:taxon-name-part taxon-name-part-type="species" reg="recurvata">recurvata</tp:taxon-name-part></tp:taxon-name></italic><bold>G</bold> supra-anal plate of <italic><tp:taxon-name><tp:taxon-name-part taxon-name-part-type="genus" reg="Brephallus">Brephallus</tp:taxon-name-part><tp:taxon-name-part taxon-name-part-type="species" reg="tramlapensis">tramlapensis</tp:taxon-name-part></tp:taxon-name></italic> (Anisyutkin, 1999) <bold>comb. nov.</bold> (Scale bars = 1 mm).</p></caption><graphic xmlns:xlink="http://www.w3.org/1999/xlink" xlink:href="zookeys-785-117-g004.jpg" position="float" orientation="portrait" xlink:type="simple" id="oo_229767.jpg"/></fig><fig id="F5" position="float" orientation="portrait"><label>Figure 5.</label><caption><p><bold>A</bold> female of <italic><tp:taxon-name><tp:taxon-name-part taxon-name-part-type="genus" reg="Pseudophoraspis">P.</tp:taxon-name-part><tp:taxon-name-part taxon-name-part-type="species" reg="recurvata">recurvata</tp:taxon-name-part></tp:taxon-name></italic> from Hainan Province. This specimen, collected as a nymph in 8 April 2015, was reared at Southwest University by Lu Qiu and adult emergence occurred in 21 May 2015 <bold>B</bold> male of <italic><tp:taxon-name><tp:taxon-name-part taxon-name-part-type="genus" reg="Pseudophoraspis">P.</tp:taxon-name-part><tp:taxon-name-part taxon-name-part-type="species" reg="recurvata">recurvata</tp:taxon-name-part></tp:taxon-name></italic> from Hainan Province <bold>C</bold> male of <italic><tp:taxon-name><tp:taxon-name-part taxon-name-part-type="genus" reg="Pseudophoraspis">P.</tp:taxon-name-part><tp:taxon-name-part taxon-name-part-type="species" reg="clavellata">clavellata</tp:taxon-name-part></tp:taxon-name></italic> from Yunnan Province <bold>D</bold> habitat of <italic><tp:taxon-name><tp:taxon-name-part taxon-name-part-type="genus" reg="Pseudophoraspis">P.</tp:taxon-name-part><tp:taxon-name-part taxon-name-part-type="species" reg="clavellata">clavellata</tp:taxon-name-part></tp:taxon-name></italic><bold>E</bold> male of <italic><tp:taxon-name><tp:taxon-name-part taxon-name-part-type="genus" reg="Pseudophoraspis">P.</tp:taxon-name-part><tp:taxon-name-part taxon-name-part-type="species" reg="kabakovi">kabakovi</tp:taxon-name-part></tp:taxon-name></italic> from Yunnan Province <bold>F</bold> female of <italic><tp:taxon-name><tp:taxon-name-part taxon-name-part-type="genus" reg="Pseudophoraspis">P.</tp:taxon-name-part><tp:taxon-name-part taxon-name-part-type="species" reg="kabakovi">kabakovi</tp:taxon-name-part></tp:taxon-name></italic> from Yunnan Province. <bold>A–F</bold> Photographed by Lu Qiu <bold>G–H</bold><italic><tp:taxon-name><tp:taxon-name-part taxon-name-part-type="genus" reg="Brephallus">Brephallus</tp:taxon-name-part><tp:taxon-name-part taxon-name-part-type="species" reg="fruhstorferi">fruhstorferi</tp:taxon-name-part></tp:taxon-name></italic> (Shelford, 1910) <bold>comb. nov.</bold> from Hainan Province (Photographed by Xin-Ran Li).</p></caption><graphic xmlns:xlink="http://www.w3.org/1999/xlink" xlink:href="zookeys-785-117-g005.jpg" position="float" orientation="portrait" xlink:type="simple" id="oo_229768.jpg"/></fig></tp:treatment-sec><ref-list><ref id="B26"><mixed-citation xmlns:xlink="http://www.w3.org/1999/xlink" xlink:type="simple"><person-group><name name-style="western"><surname>Wang</surname><given-names>ZQ</given-names></name><name name-style="western"><surname>Wu</surname><given-names>KL</given-names></name><name name-style="western"><surname>Che</surname><given-names>YL</given-names></name></person-group> (<year>2013</year>) <article-title>New record of the cockroach genus <italic><tp:taxon-name><tp:taxon-name-part taxon-name-part-type="genus">Pseudophoraspis</tp:taxon-name-part></tp:taxon-name></italic> (<tp:taxon-name><tp:taxon-name-part taxon-name-part-type="family">Blaberidae</tp:taxon-name-part></tp:taxon-name>, <tp:taxon-name><tp:taxon-name-part taxon-name-part-type="subfamily">Epilamprinae</tp:taxon-name-part></tp:taxon-name>) from China with descriptions of three new species.</article-title><source>ZooKeys</source><volume>273</volume>: <fpage>1</fpage>–<lpage>14</lpage>. <ext-link xlink:type="simple" ext-link-type="doi" xlink:href="10.3897/zookeys.273.4122">https://doi.org/10.3897/zookeys.273.4122</ext-link></mixed-citation></ref></ref-list></tp:taxon-treatment>
