# Supplementary material for: Establishment of a new genus, Brephallus Wang et al., gen. nov. (Blattodea, Blaberidae, Epilamprinae) based on two species from Pseudophoraspis, with details of polymorphism in species of Pseudophoraspis
Source: Zookeys. 2018 Sep 19;(785):117–31. doi: 10.3897/zookeys.785.26565 (PMC6160838; doi:10.3897/zookeys.785.26565)
Supplement: XML Treatment for Pseudophoraspis clavellata [file zookeys.785.26565-treatment4.xml]

<!DOCTYPE tp:taxon-treatment
  PUBLIC "-//TaxonX//DTD Taxonomic Treatment Publishing DTD v0 20100105//EN" "tax-treatment-NSO.dtd">
<tp:taxon-treatment xmlns:tp="http://www.plazi.org/taxpub"><tp:treatment-meta><kwd-group><label>Taxon classification</label><kwd><named-content xmlns:xlink="http://www.w3.org/1999/xlink" content-type="kingdom">Animalia</named-content></kwd><kwd><named-content xmlns:xlink="http://www.w3.org/1999/xlink" content-type="order">Blattodea</named-content></kwd><kwd><named-content xmlns:xlink="http://www.w3.org/1999/xlink" content-type="family">Blaberidae</named-content></kwd></kwd-group><mixed-citation publication-type="journal"><person-group><name><surname>Wang</surname><given-names>Zhenzhen</given-names></name><name><surname>Zhao</surname><given-names>Qiongyao</given-names></name><name><surname>Li</surname><given-names>Weijun</given-names></name><name><surname>Che</surname><given-names>Yanli</given-names></name><name><surname>Wang</surname><given-names>Zongqing</given-names></name></person-group><article-title>Establishment of a new genus, <italic><tp:taxon-name><tp:taxon-name-part taxon-name-part-type="genus" reg="Brephallus">Brephallus</tp:taxon-name-part></tp:taxon-name></italic> Wang et al., gen. nov. (<tp:taxon-name><tp:taxon-name-part taxon-name-part-type="order">Blattodea</tp:taxon-name-part></tp:taxon-name>, <tp:taxon-name><tp:taxon-name-part taxon-name-part-type="family">Blaberidae</tp:taxon-name-part></tp:taxon-name>, <tp:taxon-name><tp:taxon-name-part taxon-name-part-type="subfamily">Epilamprinae</tp:taxon-name-part></tp:taxon-name>) based on two species from <italic><tp:taxon-name><tp:taxon-name-part taxon-name-part-type="genus" reg="Pseudophoraspis">Pseudophoraspis</tp:taxon-name-part></tp:taxon-name></italic>, with details of polymorphism in species of <italic><tp:taxon-name><tp:taxon-name-part taxon-name-part-type="genus" reg="Pseudophoraspis">Pseudophoraspis</tp:taxon-name-part></tp:taxon-name></italic></article-title><source>Zookeys</source><day>19</day><month>9</month><year>2018</year><volume>2018</volume><issue>785</issue><fpage>117</fpage><lpage>131</lpage><pub-id pub-id-type="doi">10.3897/zookeys.785.26565</pub-id></mixed-citation></tp:treatment-meta><tp:nomenclature><tp:taxon-name>
              <tp:taxon-name-part taxon-name-part-type="genus" reg="Pseudophoraspis">Pseudophoraspis</tp:taxon-name-part>
              <tp:taxon-name-part taxon-name-part-type="species" reg="clavellata">clavellata</tp:taxon-name-part>
            </tp:taxon-name><tp:taxon-authority>Wang et al., 2013</tp:taxon-authority><xref ref-type="fig" rid="F2">Figures 2K–N</xref><xref ref-type="fig" rid="F3">, 3C–E</xref><xref ref-type="fig" rid="F4">, 4B</xref><xref ref-type="fig" rid="F5">, 5C–D</xref></tp:nomenclature><tp:treatment-sec sec-type="notes" id="SECID0EIMBG"><title>Note.</title><p><xref ref-type="bibr" rid="B26">Wang et al. (2013)</xref> described the male of <italic><tp:taxon-name><tp:taxon-name-part taxon-name-part-type="genus" reg="Pseudophoraspis">P.</tp:taxon-name-part><tp:taxon-name-part taxon-name-part-type="species" reg="clavellata">clavellata</tp:taxon-name-part></tp:taxon-name></italic> including the male genitalic structures (Figures <xref ref-type="fig" rid="F2">2K–L</xref>, <xref ref-type="fig" rid="F4">4B</xref> and <xref ref-type="fig" rid="F5">5C</xref>). Description of the female and nymph is provided here.</p></tp:treatment-sec><tp:treatment-sec sec-type="material" id="SECID0EJNBG"><title>Material examined.</title><p>China: Yunnan: Thirty males and one female, Pu’er City, Meizi Lake, 2016.V.20, coll. Lu Qiu and Zhi-Wei Qiu; two males, Jinhong City, Dadugang, 2014.VI.29, coll. Conlin McCat (= Xin-Ran Li) and Hong-Guang Liu; one nymph, Xishuangbanna, Menghai County, Bulong Natural Reserve, 2017.I.31, coll. Jian-Yue Qiu and Hao Xu; male (holotype), Xishuangbanna, 1981.V.27-30, coll. Zhi-Gang Zheng.</p></tp:treatment-sec><tp:treatment-sec sec-type="description" id="SECID0EONBG"><title>Female description</title><p>(Figures <xref ref-type="fig" rid="F2">2M–N</xref>, <xref ref-type="fig" rid="F3">3E</xref>). Identical to the female of <italic><tp:taxon-name><tp:taxon-name-part taxon-name-part-type="genus" reg="Pseudophoraspis">P.</tp:taxon-name-part><tp:taxon-name-part taxon-name-part-type="species" reg="recurvata">recurvata</tp:taxon-name-part></tp:taxon-name></italic> but body larger; in addition, legs, venter of thorax and abdomen yellow.</p></tp:treatment-sec><tp:treatment-sec sec-type="description" id="SECID0EHOBG"><title>Female measurements.</title><p>Overall length 28.1 mm; head length × width: 3.8 mm × 3.7 mm; pronotum length × width: 7.0 mm × 12.5 mm.</p></tp:treatment-sec><tp:treatment-sec sec-type="Nymph" id="SECID0EMOBG"><title>Nymph</title><p>(Figure <xref ref-type="fig" rid="F3">3C–D</xref>). Body flattened. Identical to adult female but lacking wings.</p><fig id="F3" position="float" orientation="portrait"><label>Figure 3.</label><caption><p><bold>A–B</bold><italic><tp:taxon-name><tp:taxon-name-part taxon-name-part-type="genus" reg="Pseudophoraspis">P.</tp:taxon-name-part><tp:taxon-name-part taxon-name-part-type="species" reg="kabakovi">kabakovi</tp:taxon-name-part></tp:taxon-name></italic> (nymph) scale bars = 5 mm <bold>C–D</bold><italic><tp:taxon-name><tp:taxon-name-part taxon-name-part-type="genus" reg="Pseudophoraspis">P.</tp:taxon-name-part><tp:taxon-name-part taxon-name-part-type="species" reg="clavellata">clavellata</tp:taxon-name-part></tp:taxon-name></italic> (nymph) <bold>E</bold> abdomen of female of <italic><tp:taxon-name><tp:taxon-name-part taxon-name-part-type="genus" reg="Pseudophoraspis">P.</tp:taxon-name-part><tp:taxon-name-part taxon-name-part-type="species" reg="clavellata">clavellata</tp:taxon-name-part></tp:taxon-name></italic><bold>F–G</bold><italic><tp:taxon-name><tp:taxon-name-part taxon-name-part-type="genus" reg="Brephallus">Brephallus</tp:taxon-name-part><tp:taxon-name-part taxon-name-part-type="species" reg="fruhstorferi">fruhstorferi</tp:taxon-name-part></tp:taxon-name></italic> (Shelford, 1910) <bold>comb. nov.</bold> (nymph).</p></caption><graphic xmlns:xlink="http://www.w3.org/1999/xlink" xlink:href="zookeys-785-117-g003.jpg" position="float" orientation="portrait" xlink:type="simple" id="oo_229766.jpg"/></fig></tp:treatment-sec><tp:treatment-sec sec-type="Known geographic range" id="SECID0EZQBG"><title>Known geographic range.</title><p>China (Yunnan).</p></tp:treatment-sec><tp:treatment-sec><!--Section generated to contain objects referenced in tp:taxon-treatment.--><fig id="F2" position="float" orientation="portrait"><label>Figure 2.</label><caption><p><bold>A–D</bold><italic><tp:taxon-name><tp:taxon-name-part taxon-name-part-type="genus" reg="Brephallus">Brephallus</tp:taxon-name-part><tp:taxon-name-part taxon-name-part-type="species" reg="fruhstorferi">fruhstorferi</tp:taxon-name-part></tp:taxon-name></italic> (Shelford, 1910) <bold>comb. nov.</bold> (male <bold>A–B</bold> female <bold>C–D</bold>) <bold>E–F</bold><italic><tp:taxon-name><tp:taxon-name-part taxon-name-part-type="genus" reg="Brephallus">Brephallus</tp:taxon-name-part><tp:taxon-name-part taxon-name-part-type="species" reg="tramlapensis">tramlapensis</tp:taxon-name-part></tp:taxon-name></italic> (Anisyutkin, 1999) <bold>comb. nov.</bold> (male) <bold>G–J</bold><italic><tp:taxon-name><tp:taxon-name-part taxon-name-part-type="genus" reg="Pseudophoraspis">P.</tp:taxon-name-part><tp:taxon-name-part taxon-name-part-type="species" reg="recurvata">recurvata</tp:taxon-name-part></tp:taxon-name></italic> (male <bold>G–H</bold> female <bold>I–J</bold>) <bold>K–N</bold><italic><tp:taxon-name><tp:taxon-name-part taxon-name-part-type="genus" reg="Pseudophoraspis">P.</tp:taxon-name-part><tp:taxon-name-part taxon-name-part-type="species" reg="clavellata">clavellata</tp:taxon-name-part></tp:taxon-name></italic> (male <bold>K–L</bold> female <bold>M–N</bold>) <bold>O–R</bold><italic><tp:taxon-name><tp:taxon-name-part taxon-name-part-type="genus" reg="Pseudophoraspis">P.</tp:taxon-name-part><tp:taxon-name-part taxon-name-part-type="species" reg="kabakovi">kabakovi</tp:taxon-name-part></tp:taxon-name></italic> (male <bold>O–P</bold> female <bold>Q–R</bold>). Scale bars = 10 mm (<bold>A–F</bold>) Scale bars = 5 mm (<bold>G–R</bold>).</p></caption><graphic xmlns:xlink="http://www.w3.org/1999/xlink" xlink:href="zookeys-785-117-g002.jpg" position="float" orientation="portrait" xlink:type="simple" id="oo_229765.jpg"/></fig><fig id="F4" position="float" orientation="portrait"><label>Figure 4.</label><caption><p>Male genitalia of <italic><tp:taxon-name><tp:taxon-name-part taxon-name-part-type="genus" reg="Pseudophoraspis">Pseudophoraspis</tp:taxon-name-part></tp:taxon-name></italic> and <italic><tp:taxon-name><tp:taxon-name-part taxon-name-part-type="genus" reg="Brephallus">Brephallus</tp:taxon-name-part></tp:taxon-name></italic> Wang et al., <bold>gen. nov. A</bold><italic><tp:taxon-name><tp:taxon-name-part taxon-name-part-type="genus" reg="Pseudophoraspis">P.</tp:taxon-name-part><tp:taxon-name-part taxon-name-part-type="species" reg="recurvata">recurvata</tp:taxon-name-part></tp:taxon-name></italic><bold>B</bold><italic><tp:taxon-name><tp:taxon-name-part taxon-name-part-type="genus" reg="Pseudophoraspis">P.</tp:taxon-name-part><tp:taxon-name-part taxon-name-part-type="species" reg="clavellata">clavellata</tp:taxon-name-part></tp:taxon-name></italic><bold>C</bold><italic><tp:taxon-name><tp:taxon-name-part taxon-name-part-type="genus" reg="Pseudophoraspis">P.</tp:taxon-name-part><tp:taxon-name-part taxon-name-part-type="species" reg="kabakovi">kabakovi</tp:taxon-name-part></tp:taxon-name></italic><bold>D</bold><italic><tp:taxon-name><tp:taxon-name-part taxon-name-part-type="genus" reg="Brephallus">Brephallus</tp:taxon-name-part><tp:taxon-name-part taxon-name-part-type="species" reg="fruhstorferi">fruhstorferi</tp:taxon-name-part></tp:taxon-name></italic> (Shelford, 1910) <bold>comb. nov. E</bold><italic><tp:taxon-name><tp:taxon-name-part taxon-name-part-type="genus" reg="Brephallus">Brephallus</tp:taxon-name-part><tp:taxon-name-part taxon-name-part-type="species" reg="tramlapensis">tramlapensis</tp:taxon-name-part></tp:taxon-name></italic> (Anisyutkin, 1999) <bold>comb. nov. F</bold> supra-anal plate of <italic><tp:taxon-name><tp:taxon-name-part taxon-name-part-type="genus" reg="Pseudophoraspis">P.</tp:taxon-name-part><tp:taxon-name-part taxon-name-part-type="species" reg="recurvata">recurvata</tp:taxon-name-part></tp:taxon-name></italic><bold>G</bold> supra-anal plate of <italic><tp:taxon-name><tp:taxon-name-part taxon-name-part-type="genus" reg="Brephallus">Brephallus</tp:taxon-name-part><tp:taxon-name-part taxon-name-part-type="species" reg="tramlapensis">tramlapensis</tp:taxon-name-part></tp:taxon-name></italic> (Anisyutkin, 1999) <bold>comb. nov.</bold> (Scale bars = 1 mm).</p></caption><graphic xmlns:xlink="http://www.w3.org/1999/xlink" xlink:href="zookeys-785-117-g004.jpg" position="float" orientation="portrait" xlink:type="simple" id="oo_229767.jpg"/></fig><fig id="F5" position="float" orientation="portrait"><label>Figure 5.</label><caption><p><bold>A</bold> female of <italic><tp:taxon-name><tp:taxon-name-part taxon-name-part-type="genus" reg="Pseudophoraspis">P.</tp:taxon-name-part><tp:taxon-name-part taxon-name-part-type="species" reg="recurvata">recurvata</tp:taxon-name-part></tp:taxon-name></italic> from Hainan Province. This specimen, collected as a nymph in 8 April 2015, was reared at Southwest University by Lu Qiu and adult emergence occurred in 21 May 2015 <bold>B</bold> male of <italic><tp:taxon-name><tp:taxon-name-part taxon-name-part-type="genus" reg="Pseudophoraspis">P.</tp:taxon-name-part><tp:taxon-name-part taxon-name-part-type="species" reg="recurvata">recurvata</tp:taxon-name-part></tp:taxon-name></italic> from Hainan Province <bold>C</bold> male of <italic><tp:taxon-name><tp:taxon-name-part taxon-name-part-type="genus" reg="Pseudophoraspis">P.</tp:taxon-name-part><tp:taxon-name-part taxon-name-part-type="species" reg="clavellata">clavellata</tp:taxon-name-part></tp:taxon-name></italic> from Yunnan Province <bold>D</bold> habitat of <italic><tp:taxon-name><tp:taxon-name-part taxon-name-part-type="genus" reg="Pseudophoraspis">P.</tp:taxon-name-part><tp:taxon-name-part taxon-name-part-type="species" reg="clavellata">clavellata</tp:taxon-name-part></tp:taxon-name></italic><bold>E</bold> male of <italic><tp:taxon-name><tp:taxon-name-part taxon-name-part-type="genus" reg="Pseudophoraspis">P.</tp:taxon-name-part><tp:taxon-name-part taxon-name-part-type="species" reg="kabakovi">kabakovi</tp:taxon-name-part></tp:taxon-name></italic> from Yunnan Province <bold>F</bold> female of <italic><tp:taxon-name><tp:taxon-name-part taxon-name-part-type="genus" reg="Pseudophoraspis">P.</tp:taxon-name-part><tp:taxon-name-part taxon-name-part-type="species" reg="kabakovi">kabakovi</tp:taxon-name-part></tp:taxon-name></italic> from Yunnan Province. <bold>A–F</bold> Photographed by Lu Qiu <bold>G–H</bold><italic><tp:taxon-name><tp:taxon-name-part taxon-name-part-type="genus" reg="Brephallus">Brephallus</tp:taxon-name-part><tp:taxon-name-part taxon-name-part-type="species" reg="fruhstorferi">fruhstorferi</tp:taxon-name-part></tp:taxon-name></italic> (Shelford, 1910) <bold>comb. nov.</bold> from Hainan Province (Photographed by Xin-Ran Li).</p></caption><graphic xmlns:xlink="http://www.w3.org/1999/xlink" xlink:href="zookeys-785-117-g005.jpg" position="float" orientation="portrait" xlink:type="simple" id="oo_229768.jpg"/></fig></tp:treatment-sec><ref-list><ref id="B26"><mixed-citation xmlns:xlink="http://www.w3.org/1999/xlink" xlink:type="simple"><person-group><name name-style="western"><surname>Wang</surname><given-names>ZQ</given-names></name><name name-style="western"><surname>Wu</surname><given-names>KL</given-names></name><name name-style="western"><surname>Che</surname><given-names>YL</given-names></name></person-group> (<year>2013</year>) <article-title>New record of the cockroach genus <italic><tp:taxon-name><tp:taxon-name-part taxon-name-part-type="genus">Pseudophoraspis</tp:taxon-name-part></tp:taxon-name></italic> (<tp:taxon-name><tp:taxon-name-part taxon-name-part-type="family">Blaberidae</tp:taxon-name-part></tp:taxon-name>, <tp:taxon-name><tp:taxon-name-part taxon-name-part-type="subfamily">Epilamprinae</tp:taxon-name-part></tp:taxon-name>) from China with descriptions of three new species.</article-title><source>ZooKeys</source><volume>273</volume>: <fpage>1</fpage>–<lpage>14</lpage>. <ext-link xlink:type="simple" ext-link-type="doi" xlink:href="10.3897/zookeys.273.4122">https://doi.org/10.3897/zookeys.273.4122</ext-link></mixed-citation></ref></ref-list></tp:taxon-treatment>
