# Supplementary material for: Establishment of a new genus, Brephallus Wang et al., gen. nov. (Blattodea, Blaberidae, Epilamprinae) based on two species from Pseudophoraspis, with details of polymorphism in species of Pseudophoraspis
Source: Zookeys. 2018 Sep 19;(785):117–31. doi: 10.3897/zookeys.785.26565 (PMC6160838; doi:10.3897/zookeys.785.26565)
Supplement: XML Treatment for Pseudophoraspis kabakovi [file zookeys.785.26565-treatment5.xml]

<!DOCTYPE tp:taxon-treatment
  PUBLIC "-//TaxonX//DTD Taxonomic Treatment Publishing DTD v0 20100105//EN" "tax-treatment-NSO.dtd">
<tp:taxon-treatment xmlns:tp="http://www.plazi.org/taxpub"><tp:treatment-meta><kwd-group><label>Taxon classification</label><kwd><named-content xmlns:xlink="http://www.w3.org/1999/xlink" content-type="kingdom">Animalia</named-content></kwd><kwd><named-content xmlns:xlink="http://www.w3.org/1999/xlink" content-type="order">Blattodea</named-content></kwd><kwd><named-content xmlns:xlink="http://www.w3.org/1999/xlink" content-type="family">Blaberidae</named-content></kwd></kwd-group><mixed-citation publication-type="journal"><person-group><name><surname>Wang</surname><given-names>Zhenzhen</given-names></name><name><surname>Zhao</surname><given-names>Qiongyao</given-names></name><name><surname>Li</surname><given-names>Weijun</given-names></name><name><surname>Che</surname><given-names>Yanli</given-names></name><name><surname>Wang</surname><given-names>Zongqing</given-names></name></person-group><article-title>Establishment of a new genus, <italic><tp:taxon-name><tp:taxon-name-part taxon-name-part-type="genus" reg="Brephallus">Brephallus</tp:taxon-name-part></tp:taxon-name></italic> Wang et al., gen. nov. (<tp:taxon-name><tp:taxon-name-part taxon-name-part-type="order">Blattodea</tp:taxon-name-part></tp:taxon-name>, <tp:taxon-name><tp:taxon-name-part taxon-name-part-type="family">Blaberidae</tp:taxon-name-part></tp:taxon-name>, <tp:taxon-name><tp:taxon-name-part taxon-name-part-type="subfamily">Epilamprinae</tp:taxon-name-part></tp:taxon-name>) based on two species from <italic><tp:taxon-name><tp:taxon-name-part taxon-name-part-type="genus" reg="Pseudophoraspis">Pseudophoraspis</tp:taxon-name-part></tp:taxon-name></italic>, with details of polymorphism in species of <italic><tp:taxon-name><tp:taxon-name-part taxon-name-part-type="genus" reg="Pseudophoraspis">Pseudophoraspis</tp:taxon-name-part></tp:taxon-name></italic></article-title><source>Zookeys</source><day>19</day><month>9</month><year>2018</year><volume>2018</volume><issue>785</issue><fpage>117</fpage><lpage>131</lpage><pub-id pub-id-type="doi">10.3897/zookeys.785.26565</pub-id></mixed-citation></tp:treatment-meta><tp:nomenclature><tp:taxon-name>
              <tp:taxon-name-part taxon-name-part-type="genus" reg="Pseudophoraspis">Pseudophoraspis</tp:taxon-name-part>
              <tp:taxon-name-part taxon-name-part-type="species" reg="kabakovi">kabakovi</tp:taxon-name-part>
            </tp:taxon-name><tp:taxon-authority>Anisyutkin, 1999</tp:taxon-authority><xref ref-type="fig" rid="F2">Figures 2O–R</xref><xref ref-type="fig" rid="F3">, 3A–B</xref><xref ref-type="fig" rid="F4">, 4C</xref><xref ref-type="fig" rid="F5">, 5E–F</xref></tp:nomenclature><tp:treatment-sec sec-type="notes" id="SECID0ENWBG"><title>Note.</title><p>The male of <italic><tp:taxon-name><tp:taxon-name-part taxon-name-part-type="genus" reg="Pseudophoraspis">P.</tp:taxon-name-part><tp:taxon-name-part taxon-name-part-type="species" reg="kabakovi">kabakovi</tp:taxon-name-part></tp:taxon-name></italic> was described (Figures <xref ref-type="fig" rid="F2">2O–P</xref>, <xref ref-type="fig" rid="F4">4C</xref>, <xref ref-type="fig" rid="F5">5E</xref>) by <xref ref-type="bibr" rid="B1">Anisyutkin (1999)</xref> and <xref ref-type="bibr" rid="B26">Wang et al. (2013)</xref>, but little was known about the female and nymph until now.</p><fig id="F4" position="float" orientation="portrait"><label>Figure 4.</label><caption><p>Male genitalia of <italic><tp:taxon-name><tp:taxon-name-part taxon-name-part-type="genus" reg="Pseudophoraspis">Pseudophoraspis</tp:taxon-name-part></tp:taxon-name></italic> and <italic><tp:taxon-name><tp:taxon-name-part taxon-name-part-type="genus" reg="Brephallus">Brephallus</tp:taxon-name-part></tp:taxon-name></italic> Wang et al., <bold>gen. nov. A</bold><italic><tp:taxon-name><tp:taxon-name-part taxon-name-part-type="genus" reg="Pseudophoraspis">P.</tp:taxon-name-part><tp:taxon-name-part taxon-name-part-type="species" reg="recurvata">recurvata</tp:taxon-name-part></tp:taxon-name></italic><bold>B</bold><italic><tp:taxon-name><tp:taxon-name-part taxon-name-part-type="genus" reg="Pseudophoraspis">P.</tp:taxon-name-part><tp:taxon-name-part taxon-name-part-type="species" reg="clavellata">clavellata</tp:taxon-name-part></tp:taxon-name></italic><bold>C</bold><italic><tp:taxon-name><tp:taxon-name-part taxon-name-part-type="genus" reg="Pseudophoraspis">P.</tp:taxon-name-part><tp:taxon-name-part taxon-name-part-type="species" reg="kabakovi">kabakovi</tp:taxon-name-part></tp:taxon-name></italic><bold>D</bold><italic><tp:taxon-name><tp:taxon-name-part taxon-name-part-type="genus" reg="Brephallus">Brephallus</tp:taxon-name-part><tp:taxon-name-part taxon-name-part-type="species" reg="fruhstorferi">fruhstorferi</tp:taxon-name-part></tp:taxon-name></italic> (Shelford, 1910) <bold>comb. nov. E</bold><italic><tp:taxon-name><tp:taxon-name-part taxon-name-part-type="genus" reg="Brephallus">Brephallus</tp:taxon-name-part><tp:taxon-name-part taxon-name-part-type="species" reg="tramlapensis">tramlapensis</tp:taxon-name-part></tp:taxon-name></italic> (Anisyutkin, 1999) <bold>comb. nov. F</bold> supra-anal plate of <italic><tp:taxon-name><tp:taxon-name-part taxon-name-part-type="genus" reg="Pseudophoraspis">P.</tp:taxon-name-part><tp:taxon-name-part taxon-name-part-type="species" reg="recurvata">recurvata</tp:taxon-name-part></tp:taxon-name></italic><bold>G</bold> supra-anal plate of <italic><tp:taxon-name><tp:taxon-name-part taxon-name-part-type="genus" reg="Brephallus">Brephallus</tp:taxon-name-part><tp:taxon-name-part taxon-name-part-type="species" reg="tramlapensis">tramlapensis</tp:taxon-name-part></tp:taxon-name></italic> (Anisyutkin, 1999) <bold>comb. nov.</bold> (Scale bars = 1 mm).</p></caption><graphic xmlns:xlink="http://www.w3.org/1999/xlink" xlink:href="zookeys-785-117-g004.jpg" position="float" orientation="portrait" xlink:type="simple" id="oo_229767.jpg"/></fig></tp:treatment-sec><tp:treatment-sec sec-type="material" id="SECID0EK2BG"><title>Materials examined.</title><p>China: Yunnan: One male, Xishuangbanna, 1974.IV.13, coll. Yao Zhou and Feng Yuan; twenty males, five females and one nymph, Xishuangbanna, Menglun Town, 2016.V.27, coll. Lu Qiu and Zhi-Wei Qiu; one male and two females, Xishuangbanna, Mengla County, Wangtianshu, 2016.V.23, coll. Lu Qiu and Zhi-Wei Qiu.</p></tp:treatment-sec><tp:treatment-sec sec-type="description" id="SECID0EP2BG"><title>Female description</title><p>(Figures <xref ref-type="fig" rid="F2">2Q–R</xref>, <xref ref-type="fig" rid="F5">5F</xref>). Body yellowish brown. Eyes and antennae black, ocellar spots pale yellow. Pronotum with dense small brown spots. Tegmina with scattered large black spots. Abdominal sterna with small and fewer large black dots, large black dots along the hind margins of the segments. Cerci brown.</p><fig id="F5" position="float" orientation="portrait"><label>Figure 5.</label><caption><p><bold>A</bold> female of <italic><tp:taxon-name><tp:taxon-name-part taxon-name-part-type="genus" reg="Pseudophoraspis">P.</tp:taxon-name-part><tp:taxon-name-part taxon-name-part-type="species" reg="recurvata">recurvata</tp:taxon-name-part></tp:taxon-name></italic> from Hainan Province. This specimen, collected as a nymph in 8 April 2015, was reared at Southwest University by Lu Qiu and adult emergence occurred in 21 May 2015 <bold>B</bold> male of <italic><tp:taxon-name><tp:taxon-name-part taxon-name-part-type="genus" reg="Pseudophoraspis">P.</tp:taxon-name-part><tp:taxon-name-part taxon-name-part-type="species" reg="recurvata">recurvata</tp:taxon-name-part></tp:taxon-name></italic> from Hainan Province <bold>C</bold> male of <italic><tp:taxon-name><tp:taxon-name-part taxon-name-part-type="genus" reg="Pseudophoraspis">P.</tp:taxon-name-part><tp:taxon-name-part taxon-name-part-type="species" reg="clavellata">clavellata</tp:taxon-name-part></tp:taxon-name></italic> from Yunnan Province <bold>D</bold> habitat of <italic><tp:taxon-name><tp:taxon-name-part taxon-name-part-type="genus" reg="Pseudophoraspis">P.</tp:taxon-name-part><tp:taxon-name-part taxon-name-part-type="species" reg="clavellata">clavellata</tp:taxon-name-part></tp:taxon-name></italic><bold>E</bold> male of <italic><tp:taxon-name><tp:taxon-name-part taxon-name-part-type="genus" reg="Pseudophoraspis">P.</tp:taxon-name-part><tp:taxon-name-part taxon-name-part-type="species" reg="kabakovi">kabakovi</tp:taxon-name-part></tp:taxon-name></italic> from Yunnan Province <bold>F</bold> female of <italic><tp:taxon-name><tp:taxon-name-part taxon-name-part-type="genus" reg="Pseudophoraspis">P.</tp:taxon-name-part><tp:taxon-name-part taxon-name-part-type="species" reg="kabakovi">kabakovi</tp:taxon-name-part></tp:taxon-name></italic> from Yunnan Province. <bold>A–F</bold> Photographed by Lu Qiu <bold>G–H</bold><italic><tp:taxon-name><tp:taxon-name-part taxon-name-part-type="genus" reg="Brephallus">Brephallus</tp:taxon-name-part><tp:taxon-name-part taxon-name-part-type="species" reg="fruhstorferi">fruhstorferi</tp:taxon-name-part></tp:taxon-name></italic> (Shelford, 1910) <bold>comb. nov.</bold> from Hainan Province (Photographed by Xin-Ran Li).</p></caption><graphic xmlns:xlink="http://www.w3.org/1999/xlink" xlink:href="zookeys-785-117-g005.jpg" position="float" orientation="portrait" xlink:type="simple" id="oo_229768.jpg"/></fig><p>Similar to male in general appearance, but shorter and convex. Tegmina and wings shorter than in males. Fore femur with six spines along anterior margin and one single apical spine. Hind metatarsus with two rows of spines along most of its length. Claws symmetrical, simple; arolium well developed. Abdominal terga unspecialized. Supra-anal plate caudal margin with a medial V-shaped excavation. Hypandrium posterior margin emarginate near mid-line.</p></tp:treatment-sec><tp:treatment-sec sec-type="description" id="SECID0EK6BG"><title>Female measurements.</title><p>Overall length 32 ± 0.2 mm; head length × width: 4.2 ± 0.1 mm × 3.6 ± 0.1 mm; pronotum length × width: 8.3 ± 0.2 mm × 12.1 ± 0.2 mm; tegmina length × width: 25.4 ± 0.1 mm × 10.3 ± 0.2 mm.</p></tp:treatment-sec><tp:treatment-sec sec-type="Nymph" id="SECID0EP6BG"><title>Nymph.</title><p>Identical to adult females of <italic><tp:taxon-name><tp:taxon-name-part taxon-name-part-type="genus" reg="Pseudophoraspis">P.</tp:taxon-name-part><tp:taxon-name-part taxon-name-part-type="species" reg="recurvata">recurvata</tp:taxon-name-part></tp:taxon-name></italic> and <italic><tp:taxon-name><tp:taxon-name-part taxon-name-part-type="genus" reg="Pseudophoraspis">P.</tp:taxon-name-part><tp:taxon-name-part taxon-name-part-type="species" reg="clavellata">clavellata</tp:taxon-name-part></tp:taxon-name></italic> except for undeveloped wing (Figure <xref ref-type="fig" rid="F3">3A–B</xref>).</p></tp:treatment-sec><tp:treatment-sec sec-type="Known geographic range" id="SECID0EQAAI"><title>Known geographic range.</title><p>China (Yunnan); Vietnam.</p></tp:treatment-sec><tp:treatment-sec><!--Section generated to contain objects referenced in tp:taxon-treatment.--><fig id="F2" position="float" orientation="portrait"><label>Figure 2.</label><caption><p><bold>A–D</bold><italic><tp:taxon-name><tp:taxon-name-part taxon-name-part-type="genus" reg="Brephallus">Brephallus</tp:taxon-name-part><tp:taxon-name-part taxon-name-part-type="species" reg="fruhstorferi">fruhstorferi</tp:taxon-name-part></tp:taxon-name></italic> (Shelford, 1910) <bold>comb. nov.</bold> (male <bold>A–B</bold> female <bold>C–D</bold>) <bold>E–F</bold><italic><tp:taxon-name><tp:taxon-name-part taxon-name-part-type="genus" reg="Brephallus">Brephallus</tp:taxon-name-part><tp:taxon-name-part taxon-name-part-type="species" reg="tramlapensis">tramlapensis</tp:taxon-name-part></tp:taxon-name></italic> (Anisyutkin, 1999) <bold>comb. nov.</bold> (male) <bold>G–J</bold><italic><tp:taxon-name><tp:taxon-name-part taxon-name-part-type="genus" reg="Pseudophoraspis">P.</tp:taxon-name-part><tp:taxon-name-part taxon-name-part-type="species" reg="recurvata">recurvata</tp:taxon-name-part></tp:taxon-name></italic> (male <bold>G–H</bold> female <bold>I–J</bold>) <bold>K–N</bold><italic><tp:taxon-name><tp:taxon-name-part taxon-name-part-type="genus" reg="Pseudophoraspis">P.</tp:taxon-name-part><tp:taxon-name-part taxon-name-part-type="species" reg="clavellata">clavellata</tp:taxon-name-part></tp:taxon-name></italic> (male <bold>K–L</bold> female <bold>M–N</bold>) <bold>O–R</bold><italic><tp:taxon-name><tp:taxon-name-part taxon-name-part-type="genus" reg="Pseudophoraspis">P.</tp:taxon-name-part><tp:taxon-name-part taxon-name-part-type="species" reg="kabakovi">kabakovi</tp:taxon-name-part></tp:taxon-name></italic> (male <bold>O–P</bold> female <bold>Q–R</bold>). Scale bars = 10 mm (<bold>A–F</bold>) Scale bars = 5 mm (<bold>G–R</bold>).</p></caption><graphic xmlns:xlink="http://www.w3.org/1999/xlink" xlink:href="zookeys-785-117-g002.jpg" position="float" orientation="portrait" xlink:type="simple" id="oo_229765.jpg"/></fig><fig id="F3" position="float" orientation="portrait"><label>Figure 3.</label><caption><p><bold>A–B</bold><italic><tp:taxon-name><tp:taxon-name-part taxon-name-part-type="genus" reg="Pseudophoraspis">P.</tp:taxon-name-part><tp:taxon-name-part taxon-name-part-type="species" reg="kabakovi">kabakovi</tp:taxon-name-part></tp:taxon-name></italic> (nymph) scale bars = 5 mm <bold>C–D</bold><italic><tp:taxon-name><tp:taxon-name-part taxon-name-part-type="genus" reg="Pseudophoraspis">P.</tp:taxon-name-part><tp:taxon-name-part taxon-name-part-type="species" reg="clavellata">clavellata</tp:taxon-name-part></tp:taxon-name></italic> (nymph) <bold>E</bold> abdomen of female of <italic><tp:taxon-name><tp:taxon-name-part taxon-name-part-type="genus" reg="Pseudophoraspis">P.</tp:taxon-name-part><tp:taxon-name-part taxon-name-part-type="species" reg="clavellata">clavellata</tp:taxon-name-part></tp:taxon-name></italic><bold>F–G</bold><italic><tp:taxon-name><tp:taxon-name-part taxon-name-part-type="genus" reg="Brephallus">Brephallus</tp:taxon-name-part><tp:taxon-name-part taxon-name-part-type="species" reg="fruhstorferi">fruhstorferi</tp:taxon-name-part></tp:taxon-name></italic> (Shelford, 1910) <bold>comb. nov.</bold> (nymph).</p></caption><graphic xmlns:xlink="http://www.w3.org/1999/xlink" xlink:href="zookeys-785-117-g003.jpg" position="float" orientation="portrait" xlink:type="simple" id="oo_229766.jpg"/></fig></tp:treatment-sec><ref-list><ref id="B1"><mixed-citation xmlns:xlink="http://www.w3.org/1999/xlink" xlink:type="simple"><person-group><name name-style="western"><surname>Anisyutkin</surname><given-names>LN</given-names></name></person-group> (<year>1999</year>) <article-title>Cockroaches of the subfamily <tp:taxon-name><tp:taxon-name-part taxon-name-part-type="subfamily">Epilamprinae</tp:taxon-name-part></tp:taxon-name> (<tp:taxon-name><tp:taxon-name-part taxon-name-part-type="superorder">Dictyoptera</tp:taxon-name-part></tp:taxon-name>, <tp:taxon-name><tp:taxon-name-part taxon-name-part-type="family">Blaberidae</tp:taxon-name-part></tp:taxon-name>) from the Indochina Peninsula.</article-title><source>Entomological Review</source><volume>79</volume>(<issue>4</issue>): <fpage>434</fpage>–<lpage>454</lpage>.</mixed-citation></ref><ref id="B26"><mixed-citation xmlns:xlink="http://www.w3.org/1999/xlink" xlink:type="simple"><person-group><name name-style="western"><surname>Wang</surname><given-names>ZQ</given-names></name><name name-style="western"><surname>Wu</surname><given-names>KL</given-names></name><name name-style="western"><surname>Che</surname><given-names>YL</given-names></name></person-group> (<year>2013</year>) <article-title>New record of the cockroach genus <italic><tp:taxon-name><tp:taxon-name-part taxon-name-part-type="genus">Pseudophoraspis</tp:taxon-name-part></tp:taxon-name></italic> (<tp:taxon-name><tp:taxon-name-part taxon-name-part-type="family">Blaberidae</tp:taxon-name-part></tp:taxon-name>, <tp:taxon-name><tp:taxon-name-part taxon-name-part-type="subfamily">Epilamprinae</tp:taxon-name-part></tp:taxon-name>) from China with descriptions of three new species.</article-title><source>ZooKeys</source><volume>273</volume>: <fpage>1</fpage>–<lpage>14</lpage>. <ext-link xlink:type="simple" ext-link-type="doi" xlink:href="10.3897/zookeys.273.4122">https://doi.org/10.3897/zookeys.273.4122</ext-link></mixed-citation></ref></ref-list></tp:taxon-treatment>
